# Supplementary material for: Dataset of alkaline ethylene glycol pretreatment and two-staged acid hydrolysis using oil palm empty fruit bunch
Source: Data Brief. 2020 Mar 17;30:105431. doi: 10.1016/j.dib.2020.105431 (PMC7118301; doi:10.1016/j.dib.2020.105431)
Supplement: Supplementary file 1 [file mmc1.zip]

Archive with 20 entries (16 files):
- Supplementary files/Fig. 1. FTIR/
- Supplementary files/Fig. 1. FTIR/Fresh EFB.CSV
- Supplementary files/Fig. 1. FTIR/Treated DEFB.CSV
- Supplementary files/Fig. 1. FTIR/Untreated DEFB.CSV
- Supplementary files/Table 1. XRD/
- Supplementary files/Table 1. XRD/Fresh EFB.txt
- Supplementary files/Table 1. XRD/Treated DEFB.txt
- Supplementary files/Table 1. XRD/Untreated DEFB.txt
- Supplementary files/Table 2. EDX/
- Supplementary files/Table 2. EDX/Fresh EFB (1).docx
- Supplementary files/Table 2. EDX/Fresh EFB (2).docx
- Supplementary files/Table 2. EDX/Fresh EFB (3).docx
- Supplementary files/Table 2. EDX/Treated DEFB (1).docx
- Supplementary files/Table 2. EDX/Treated DEFB (2).docx
- Supplementary files/Table 2. EDX/Treated DEFB (3).docx
- Supplementary files/Table 2. EDX/Untreated DEFB (1).docx
- Supplementary files/Table 2. EDX/Untreated DEFB (2).docx
- Supplementary files/Table 2. EDX/Untreated DEFB (3).docx
- Supplementary files/Table 3. HPLC/
- Supplementary files/Table 3. HPLC/Raw Data for HPLC Detection of HMF and Furfural.docx
