# Supplementary material for: Dataset of alkaline ethylene glycol pretreatment and two-staged acid hydrolysis using oil palm empty fruit bunch
Source: Data Brief. 2020 Mar 17;30:105431. doi: 10.1016/j.dib.2020.105431 (PMC7118301; doi:10.1016/j.dib.2020.105431)
Supplement: Supplementary file 1 [file mmc1.zip › Supplementary files/Fig. 1. FTIR/Fresh EFB.CSV]

4.999550e+002	7.542089e+001
5.004371e+002	7.540537e+001
5.009193e+002	7.539241e+001
5.014014e+002	7.538088e+001
5.018835e+002	7.536998e+001
5.023656e+002	7.535973e+001
5.028477e+002	7.535084e+001
5.033298e+002	7.534459e+001
5.038120e+002	7.534237e+001
5.042941e+002	7.534514e+001
5.047762e+002	7.535288e+001
5.052583e+002	7.536452e+001
5.057404e+002	7.537781e+001
5.062225e+002	7.538977e+001
5.067047e+002	7.539716e+001
5.071868e+002	7.539715e+001
5.076689e+002	7.538786e+001
5.081510e+002	7.536890e+001
5.086331e+002	7.534112e+001
5.091152e+002	7.530686e+001
5.095974e+002	7.526926e+001
5.100795e+002	7.523162e+001
5.105616e+002	7.519682e+001
5.110437e+002	7.516683e+001
5.115258e+002	7.514233e+001
5.120079e+002	7.512285e+001
5.124901e+002	7.510690e+001
5.129722e+002	7.509263e+001
5.134543e+002	7.507825e+001
5.139364e+002	7.506255e+001
5.144185e+002	7.504527e+001
5.149006e+002	7.502711e+001
5.153828e+002	7.500980e+001
5.158649e+002	7.499564e+001
5.163470e+002	7.498687e+001
5.168291e+002	7.498521e+001
5.173112e+002	7.499116e+001
5.177933e+002	7.500397e+001
5.182755e+002	7.502168e+001
5.187576e+002	7.504159e+001
5.192397e+002	7.506097e+001
5.197218e+002	7.507767e+001
5.202039e+002	7.509056e+001
5.206860e+002	7.509955e+001
5.211682e+002	7.510537e+001
5.216503e+002	7.510930e+001
5.221324e+002	7.511261e+001
5.226145e+002	7.511612e+001
5.230966e+002	7.511977e+001
5.235787e+002	7.512270e+001
5.240609e+002	7.512319e+001
5.245430e+002	7.511909e+001
5.250251e+002	7.510832e+001
5.255072e+002	7.508968e+001
5.259893e+002	7.506315e+001
5.264714e+002	7.503026e+001
5.269536e+002	7.499393e+001
5.274357e+002	7.495815e+001
5.279178e+002	7.492703e+001
5.283999e+002	7.490437e+001
5.288820e+002	7.489260e+001
5.293641e+002	7.489282e+001
5.298463e+002	7.490437e+001
5.303284e+002	7.492536e+001
5.308105e+002	7.495284e+001
5.312926e+002	7.498356e+001
5.317747e+002	7.501439e+001
5.322568e+002	7.504291e+001
5.327390e+002	7.506747e+001
5.332211e+002	7.508759e+001
5.337032e+002	7.510353e+001
5.341853e+002	7.511629e+001
5.346674e+002	7.512706e+001
5.351495e+002	7.513696e+001
5.356317e+002	7.514666e+001
5.361138e+002	7.515648e+001
5.365959e+002	7.516617e+001
5.370780e+002	7.517542e+001
5.375601e+002	7.518391e+001
5.380422e+002	7.519165e+001
5.385244e+002	7.519904e+001
5.390065e+002	7.520682e+001
5.394886e+002	7.521594e+001
5.399707e+002	7.522726e+001
5.404528e+002	7.524122e+001
5.409349e+002	7.525761e+001
5.414171e+002	7.527551e+001
5.418992e+002	7.529337e+001
5.423813e+002	7.530931e+001
5.428634e+002	7.532145e+001
5.433455e+002	7.532832e+001
5.438276e+002	7.532932e+001
5.443098e+002	7.532488e+001
5.447919e+002	7.531647e+001
5.452740e+002	7.530631e+001
5.457561e+002	7.529713e+001
5.462382e+002	7.529140e+001
5.467203e+002	7.529095e+001
5.472025e+002	7.529650e+001
5.476846e+002	7.530762e+001
5.481667e+002	7.532268e+001
5.486488e+002	7.533936e+001
5.491309e+002	7.535526e+001
5.496130e+002	7.536822e+001
5.500952e+002	7.537691e+001
5.505773e+002	7.538094e+001
5.510594e+002	7.538094e+001
5.515415e+002	7.537820e+001
5.520236e+002	7.537441e+001
5.525057e+002	7.537113e+001
5.529879e+002	7.536948e+001
5.534700e+002	7.536983e+001
5.539521e+002	7.537191e+001
5.544342e+002	7.537489e+001
5.549163e+002	7.537781e+001
5.553984e+002	7.537989e+001
5.558806e+002	7.538087e+001
5.563627e+002	7.538140e+001
5.568448e+002	7.538282e+001
5.573269e+002	7.538707e+001
5.578090e+002	7.539628e+001
5.582911e+002	7.541227e+001
5.587733e+002	7.543615e+001
5.592554e+002	7.546807e+001
5.597375e+002	7.550709e+001
5.602196e+002	7.555135e+001
5.607017e+002	7.559846e+001
5.611838e+002	7.564590e+001
5.616660e+002	7.569162e+001
5.621481e+002	7.573431e+001
5.626302e+002	7.577353e+001
5.631123e+002	7.580974e+001
5.635944e+002	7.584407e+001
5.640765e+002	7.587791e+001
5.645587e+002	7.591253e+001
5.650408e+002	7.594852e+001
5.655229e+002	7.598588e+001
5.660050e+002	7.602369e+001
5.664871e+002	7.606047e+001
5.669692e+002	7.609446e+001
5.674514e+002	7.612403e+001
5.679335e+002	7.614814e+001
5.684156e+002	7.616652e+001
5.688977e+002	7.617980e+001
5.693798e+002	7.618931e+001
5.698619e+002	7.619682e+001
5.703441e+002	7.620406e+001
5.708262e+002	7.621230e+001
5.713083e+002	7.622214e+001
5.717904e+002	7.623335e+001
5.722725e+002	7.624511e+001
5.727546e+002	7.625613e+001
5.732368e+002	7.626514e+001
5.737189e+002	7.627123e+001
5.742010e+002	7.627411e+001
5.746831e+002	7.627430e+001
5.751652e+002	7.627298e+001
5.756473e+002	7.627183e+001
5.761295e+002	7.627261e+001
5.766116e+002	7.627673e+001
5.770937e+002	7.628488e+001
5.775758e+002	7.629688e+001
5.780579e+002	7.631174e+001
5.785400e+002	7.632784e+001
5.790222e+002	7.634347e+001
5.795043e+002	7.635715e+001
5.799864e+002	7.636797e+001
5.804685e+002	7.637589e+001
5.809506e+002	7.638171e+001
5.814327e+002	7.638690e+001
5.819149e+002	7.639311e+001
5.823970e+002	7.640194e+001
5.828791e+002	7.641431e+001
5.833612e+002	7.643030e+001
5.838433e+002	7.644914e+001
5.843254e+002	7.646925e+001
5.848076e+002	7.648862e+001
5.852897e+002	7.650533e+001
5.857718e+002	7.651785e+001
5.862539e+002	7.652554e+001
5.867360e+002	7.652854e+001
5.872181e+002	7.652792e+001
5.877003e+002	7.652541e+001
5.881824e+002	7.652295e+001
5.886645e+002	7.652232e+001
5.891466e+002	7.652483e+001
5.896287e+002	7.653096e+001
5.901108e+002	7.654041e+001
5.905930e+002	7.655215e+001
5.910751e+002	7.656479e+001
5.915572e+002	7.657693e+001
5.920393e+002	7.658761e+001
5.925214e+002	7.659638e+001
5.930035e+002	7.660372e+001
5.934857e+002	7.661048e+001
5.939678e+002	7.661802e+001
5.944499e+002	7.662753e+001
5.949320e+002	7.663985e+001
5.954141e+002	7.665527e+001
5.958962e+002	7.667330e+001
5.963784e+002	7.669292e+001
5.968605e+002	7.671278e+001
5.973426e+002	7.673154e+001
5.978247e+002	7.674815e+001
5.983068e+002	7.676208e+001
5.987889e+002	7.677357e+001
5.992711e+002	7.678346e+001
5.997532e+002	7.679308e+001
6.002353e+002	7.680379e+001
6.007174e+002	7.681693e+001
6.011995e+002	7.683306e+001
6.016816e+002	7.685226e+001
6.021638e+002	7.687371e+001
6.026459e+002	7.689619e+001
6.031280e+002	7.691815e+001
6.036101e+002	7.693814e+001
6.040922e+002	7.695518e+001
6.045743e+002	7.696886e+001
6.050565e+002	7.697941e+001
6.055386e+002	7.698780e+001
6.060207e+002	7.699534e+001
6.065028e+002	7.700352e+001
6.069849e+002	7.701374e+001
6.074670e+002	7.702692e+001
6.079492e+002	7.704356e+001
6.084313e+002	7.706359e+001
6.089134e+002	7.708665e+001
6.093955e+002	7.711211e+001
6.098776e+002	7.713946e+001
6.103597e+002	7.716837e+001
6.108419e+002	7.719882e+001
6.113240e+002	7.723098e+001
6.118061e+002	7.726524e+001
6.122882e+002	7.730188e+001
6.127703e+002	7.734094e+001
6.132524e+002	7.738219e+001
6.137346e+002	7.742494e+001
6.142167e+002	7.746823e+001
6.146988e+002	7.751093e+001
6.151809e+002	7.755197e+001
6.156630e+002	7.759057e+001
6.161451e+002	7.762645e+001
6.166273e+002	7.765982e+001
6.171094e+002	7.769136e+001
6.175915e+002	7.772208e+001
6.180736e+002	7.775306e+001
6.185557e+002	7.778520e+001
6.190378e+002	7.781898e+001
6.195200e+002	7.785443e+001
6.200021e+002	7.789108e+001
6.204842e+002	7.792812e+001
6.209663e+002	7.796466e+001
6.214484e+002	7.799989e+001
6.219305e+002	7.803334e+001
6.224127e+002	7.806496e+001
6.228948e+002	7.809521e+001
6.233769e+002	7.812479e+001
6.238590e+002	7.815469e+001
6.243411e+002	7.818572e+001
6.248232e+002	7.821853e+001
6.253054e+002	7.825319e+001
6.257875e+002	7.828932e+001
6.262696e+002	7.832615e+001
6.267517e+002	7.836262e+001
6.272338e+002	7.839774e+001
6.277159e+002	7.843070e+001
6.281981e+002	7.846115e+001
6.286802e+002	7.848913e+001
6.291623e+002	7.851516e+001
6.296444e+002	7.854005e+001
6.301265e+002	7.856464e+001
6.306086e+002	7.858966e+001
6.310908e+002	7.861548e+001
6.315729e+002	7.864204e+001
6.320550e+002	7.866885e+001
6.325371e+002	7.869514e+001
6.330192e+002	7.872002e+001
6.335013e+002	7.874264e+001
6.339835e+002	7.876266e+001
6.344656e+002	7.878004e+001
6.349477e+002	7.879531e+001
6.354298e+002	7.880942e+001
6.359119e+002	7.882346e+001
6.363940e+002	7.883855e+001
6.368762e+002	7.885548e+001
6.373583e+002	7.887460e+001
6.378404e+002	7.889571e+001
6.383225e+002	7.891817e+001
6.388046e+002	7.894107e+001
6.392867e+002	7.896336e+001
6.397689e+002	7.898428e+001
6.402510e+002	7.900327e+001
6.407331e+002	7.902042e+001
6.412152e+002	7.903611e+001
6.416973e+002	7.905119e+001
6.421794e+002	7.906667e+001
6.426616e+002	7.908342e+001
6.431437e+002	7.910215e+001
6.436258e+002	7.912312e+001
6.441079e+002	7.914617e+001
6.445900e+002	7.917076e+001
6.450721e+002	7.919614e+001
6.455543e+002	7.922153e+001
6.460364e+002	7.924634e+001
6.465185e+002	7.927013e+001
6.470006e+002	7.929288e+001
6.474827e+002	7.931474e+001
6.479648e+002	7.933604e+001
6.484470e+002	7.935701e+001
6.489291e+002	7.937770e+001
6.494112e+002	7.939780e+001
6.498933e+002	7.941666e+001
6.503754e+002	7.943336e+001
6.508575e+002	7.944685e+001
6.513397e+002	7.945609e+001
6.518218e+002	7.946036e+001
6.523039e+002	7.945935e+001
6.527860e+002	7.945319e+001
6.532681e+002	7.944247e+001
6.537502e+002	7.942822e+001
6.542324e+002	7.941157e+001
6.547145e+002	7.939369e+001
6.551966e+002	7.937551e+001
6.556787e+002	7.935773e+001
6.561608e+002	7.934059e+001
6.566429e+002	7.932413e+001
6.571251e+002	7.930829e+001
6.576072e+002	7.929294e+001
6.580893e+002	7.927824e+001
6.585714e+002	7.926452e+001
6.590535e+002	7.925247e+001
6.595356e+002	7.924283e+001
6.600178e+002	7.923637e+001
6.604999e+002	7.923357e+001
6.609820e+002	7.923453e+001
6.614641e+002	7.923886e+001
6.619462e+002	7.924577e+001
6.624283e+002	7.925423e+001
6.629105e+002	7.926318e+001
6.633926e+002	7.927171e+001
6.638747e+002	7.927931e+001
6.643568e+002	7.928610e+001
6.648389e+002	7.929279e+001
6.653210e+002	7.930080e+001
6.658032e+002	7.931223e+001
6.662853e+002	7.932957e+001
6.667674e+002	7.935522e+001
6.672495e+002	7.939098e+001
6.677316e+002	7.943719e+001
6.682137e+002	7.949239e+001
6.686959e+002	7.955367e+001
6.691780e+002	7.961734e+001
6.696601e+002	7.968003e+001
6.701422e+002	7.973969e+001
6.706243e+002	7.979552e+001
6.711064e+002	7.984805e+001
6.715886e+002	7.989845e+001
6.720707e+002	7.994822e+001
6.725528e+002	7.999869e+001
6.730349e+002	8.005074e+001
6.735170e+002	8.010479e+001
6.739991e+002	8.016070e+001
6.744813e+002	8.021778e+001
6.749634e+002	8.027513e+001
6.754455e+002	8.033165e+001
6.759276e+002	8.038647e+001
6.764097e+002	8.043906e+001
6.768918e+002	8.048930e+001
6.773740e+002	8.053751e+001
6.778561e+002	8.058430e+001
6.783382e+002	8.063030e+001
6.788203e+002	8.067596e+001
6.793024e+002	8.072133e+001
6.797845e+002	8.076603e+001
6.802667e+002	8.080930e+001
6.807488e+002	8.085017e+001
6.812309e+002	8.088766e+001
6.817130e+002	8.092106e+001
6.821951e+002	8.095011e+001
6.826772e+002	8.097507e+001
6.831594e+002	8.099669e+001
6.836415e+002	8.101605e+001
6.841236e+002	8.103432e+001
6.846057e+002	8.105255e+001
6.850878e+002	8.107143e+001
6.855699e+002	8.109118e+001
6.860521e+002	8.111155e+001
6.865342e+002	8.113197e+001
6.870163e+002	8.115161e+001
6.874984e+002	8.116982e+001
6.879805e+002	8.118616e+001
6.884626e+002	8.120057e+001
6.889448e+002	8.121349e+001
6.894269e+002	8.122568e+001
6.899090e+002	8.123797e+001
6.903911e+002	8.125122e+001
6.908732e+002	8.126595e+001
6.913553e+002	8.128225e+001
6.918375e+002	8.129973e+001
6.923196e+002	8.131761e+001
6.928017e+002	8.133489e+001
6.932838e+002	8.135056e+001
6.937659e+002	8.136385e+001
6.942480e+002	8.137439e+001
6.947302e+002	8.138236e+001
6.952123e+002	8.138843e+001
6.956944e+002	8.139362e+001
6.961765e+002	8.139916e+001
6.966586e+002	8.140627e+001
6.971407e+002	8.141586e+001
6.976229e+002	8.142849e+001
6.981050e+002	8.144429e+001
6.985871e+002	8.146297e+001
6.990692e+002	8.148405e+001
6.995513e+002	8.150693e+001
7.000334e+002	8.153112e+001
7.005156e+002	8.155634e+001
7.009977e+002	8.158251e+001
7.014798e+002	8.160980e+001
7.019619e+002	8.163840e+001
7.024440e+002	8.166847e+001
7.029261e+002	8.169987e+001
7.034083e+002	8.173216e+001
7.038904e+002	8.176455e+001
7.043725e+002	8.179597e+001
7.048546e+002	8.182523e+001
7.053367e+002	8.185119e+001
7.058188e+002	8.187307e+001
7.063010e+002	8.189047e+001
7.067831e+002	8.190358e+001
7.072652e+002	8.191303e+001
7.077473e+002	8.191982e+001
7.082294e+002	8.192514e+001
7.087115e+002	8.193002e+001
7.091937e+002	8.193526e+001
7.096758e+002	8.194115e+001
7.101579e+002	8.194764e+001
7.106400e+002	8.195406e+001
7.111221e+002	8.195955e+001
7.116042e+002	8.196328e+001
7.120864e+002	8.196444e+001
7.125685e+002	8.196265e+001
7.130506e+002	8.195798e+001
7.135327e+002	8.195089e+001
7.140148e+002	8.194232e+001
7.144969e+002	8.193335e+001
7.149791e+002	8.192519e+001
7.154612e+002	8.191888e+001
7.159433e+002	8.191532e+001
7.164254e+002	8.191508e+001
7.169075e+002	8.191847e+001
7.173896e+002	8.192570e+001
7.178718e+002	8.193694e+001
7.183539e+002	8.195232e+001
7.188360e+002	8.197224e+001
7.193181e+002	8.199704e+001
7.198002e+002	8.202720e+001
7.202823e+002	8.206306e+001
7.207645e+002	8.210473e+001
7.212466e+002	8.215200e+001
7.217287e+002	8.220418e+001
7.222108e+002	8.226028e+001
7.226929e+002	8.231897e+001
7.231750e+002	8.237885e+001
7.236572e+002	8.243857e+001
7.241393e+002	8.249710e+001
7.246214e+002	8.255373e+001
7.251035e+002	8.260828e+001
7.255856e+002	8.266096e+001
7.260677e+002	8.271238e+001
7.265499e+002	8.276328e+001
7.270320e+002	8.281448e+001
7.275141e+002	8.286665e+001
7.279962e+002	8.292020e+001
7.284783e+002	8.297521e+001
7.289604e+002	8.303149e+001
7.294426e+002	8.308862e+001
7.299247e+002	8.314597e+001
7.304068e+002	8.320304e+001
7.308889e+002	8.325928e+001
7.313710e+002	8.331435e+001
7.318531e+002	8.336801e+001
7.323353e+002	8.342019e+001
7.328174e+002	8.347078e+001
7.332995e+002	8.351973e+001
7.337816e+002	8.356688e+001
7.342637e+002	8.361207e+001
7.347458e+002	8.365495e+001
7.352280e+002	8.369534e+001
7.357101e+002	8.373304e+001
7.361922e+002	8.376808e+001
7.366743e+002	8.380064e+001
7.371564e+002	8.383109e+001
7.376385e+002	8.386002e+001
7.381207e+002	8.388808e+001
7.386028e+002	8.391585e+001
7.390849e+002	8.394389e+001
7.395670e+002	8.397243e+001
7.400491e+002	8.400152e+001
7.405313e+002	8.403095e+001
7.410134e+002	8.406037e+001
7.414955e+002	8.408929e+001
7.419776e+002	8.411732e+001
7.424597e+002	8.414418e+001
7.429418e+002	8.416985e+001
7.434240e+002	8.419453e+001
7.439061e+002	8.421856e+001
7.443882e+002	8.424245e+001
7.448703e+002	8.426672e+001
7.453524e+002	8.429173e+001
7.458345e+002	8.431773e+001
7.463167e+002	8.434469e+001
7.467988e+002	8.437235e+001
7.472809e+002	8.440029e+001
7.477630e+002	8.442796e+001
7.482451e+002	8.445483e+001
7.487272e+002	8.448036e+001
7.492094e+002	8.450423e+001
7.496915e+002	8.452621e+001
7.501736e+002	8.454621e+001
7.506557e+002	8.456434e+001
7.511378e+002	8.458065e+001
7.516199e+002	8.459541e+001
7.521021e+002	8.460870e+001
7.525842e+002	8.462080e+001
7.530663e+002	8.463187e+001
7.535484e+002	8.464212e+001
7.540305e+002	8.465183e+001
7.545126e+002	8.466130e+001
7.549948e+002	8.467087e+001
7.554769e+002	8.468085e+001
7.559590e+002	8.469152e+001
7.564411e+002	8.470300e+001
7.569232e+002	8.471523e+001
7.574053e+002	8.472810e+001
7.578875e+002	8.474126e+001
7.583696e+002	8.475431e+001
7.588517e+002	8.476685e+001
7.593338e+002	8.477859e+001
7.598159e+002	8.478938e+001
7.602980e+002	8.479926e+001
7.607802e+002	8.480847e+001
7.612623e+002	8.481740e+001
7.617444e+002	8.482637e+001
7.622265e+002	8.483569e+001
7.627086e+002	8.484534e+001
7.631907e+002	8.485509e+001
7.636729e+002	8.486431e+001
7.641550e+002	8.487218e+001
7.646371e+002	8.487763e+001
7.651192e+002	8.487978e+001
7.656013e+002	8.487782e+001
7.660834e+002	8.487150e+001
7.665656e+002	8.486101e+001
7.670477e+002	8.484715e+001
7.675298e+002	8.483132e+001
7.680119e+002	8.481522e+001
7.684940e+002	8.480090e+001
7.689761e+002	8.479028e+001
7.694583e+002	8.478510e+001
7.699404e+002	8.478661e+001
7.704225e+002	8.479549e+001
7.709046e+002	8.481190e+001
7.713867e+002	8.483543e+001
7.718688e+002	8.486515e+001
7.723510e+002	8.489988e+001
7.728331e+002	8.493832e+001
7.733152e+002	8.497918e+001
7.737973e+002	8.502119e+001
7.742794e+002	8.506337e+001
7.747615e+002	8.510484e+001
7.752437e+002	8.514492e+001
7.757258e+002	8.518317e+001
7.762079e+002	8.521930e+001
7.766900e+002	8.525322e+001
7.771721e+002	8.528490e+001
7.776542e+002	8.531450e+001
7.781364e+002	8.534234e+001
7.786185e+002	8.536877e+001
7.791006e+002	8.539425e+001
7.795827e+002	8.541926e+001
7.800648e+002	8.544418e+001
7.805469e+002	8.546936e+001
7.810291e+002	8.549496e+001
7.815112e+002	8.552098e+001
7.819933e+002	8.554723e+001
7.824754e+002	8.557343e+001
7.829575e+002	8.559921e+001
7.834396e+002	8.562419e+001
7.839218e+002	8.564806e+001
7.844039e+002	8.567066e+001
7.848860e+002	8.569189e+001
7.853681e+002	8.571175e+001
7.858502e+002	8.573029e+001
7.863323e+002	8.574760e+001
7.868145e+002	8.576362e+001
7.872966e+002	8.577827e+001
7.877787e+002	8.579131e+001
7.882608e+002	8.580250e+001
7.887429e+002	8.581158e+001
7.892250e+002	8.581844e+001
7.897072e+002	8.582314e+001
7.901893e+002	8.582601e+001
7.906714e+002	8.582767e+001
7.911535e+002	8.582894e+001
7.916356e+002	8.583083e+001
7.921177e+002	8.583435e+001
7.925999e+002	8.584038e+001
7.930820e+002	8.584947e+001
7.935641e+002	8.586194e+001
7.940462e+002	8.587759e+001
7.945283e+002	8.589594e+001
7.950104e+002	8.591631e+001
7.954926e+002	8.593781e+001
7.959747e+002	8.595975e+001
7.964568e+002	8.598158e+001
7.969389e+002	8.600299e+001
7.974210e+002	8.602402e+001
7.979031e+002	8.604485e+001
7.983853e+002	8.606581e+001
7.988674e+002	8.608713e+001
7.993495e+002	8.610889e+001
7.998316e+002	8.613088e+001
8.003137e+002	8.615250e+001
8.007958e+002	8.617294e+001
8.012780e+002	8.619111e+001
8.017601e+002	8.620594e+001
8.022422e+002	8.621645e+001
8.027243e+002	8.622201e+001
8.032064e+002	8.622228e+001
8.036885e+002	8.621738e+001
8.041707e+002	8.620784e+001
8.046528e+002	8.619451e+001
8.051349e+002	8.617847e+001
8.056170e+002	8.616086e+001
8.060991e+002	8.614285e+001
8.065812e+002	8.612550e+001
8.070634e+002	8.610975e+001
8.075455e+002	8.609647e+001
8.080276e+002	8.608647e+001
8.085097e+002	8.608054e+001
8.089918e+002	8.607948e+001
8.094739e+002	8.608405e+001
8.099561e+002	8.609494e+001
8.104382e+002	8.611262e+001
8.109203e+002	8.613726e+001
8.114024e+002	8.616866e+001
8.118845e+002	8.620615e+001
8.123666e+002	8.624856e+001
8.128488e+002	8.629443e+001
8.133309e+002	8.634203e+001
8.138130e+002	8.638955e+001
8.142951e+002	8.643533e+001
8.147772e+002	8.647800e+001
8.152593e+002	8.651664e+001
8.157415e+002	8.655082e+001
8.162236e+002	8.658064e+001
8.167057e+002	8.660667e+001
8.171878e+002	8.662975e+001
8.176699e+002	8.665089e+001
8.181520e+002	8.667108e+001
8.186342e+002	8.669113e+001
8.191163e+002	8.671160e+001
8.195984e+002	8.673273e+001
8.200805e+002	8.675439e+001
8.205626e+002	8.677629e+001
8.210447e+002	8.679792e+001
8.215269e+002	8.681879e+001
8.220090e+002	8.683833e+001
8.224911e+002	8.685622e+001
8.229732e+002	8.687228e+001
8.234553e+002	8.688644e+001
8.239374e+002	8.689890e+001
8.244196e+002	8.690999e+001
8.249017e+002	8.692001e+001
8.253838e+002	8.692947e+001
8.258659e+002	8.693871e+001
8.263480e+002	8.694812e+001
8.268301e+002	8.695802e+001
8.273123e+002	8.696860e+001
8.277944e+002	8.697994e+001
8.282765e+002	8.699211e+001
8.287586e+002	8.700501e+001
8.292407e+002	8.701847e+001
8.297228e+002	8.703224e+001
8.302050e+002	8.704601e+001
8.306871e+002	8.705951e+001
8.311692e+002	8.707236e+001
8.316513e+002	8.708435e+001
8.321334e+002	8.709530e+001
8.326155e+002	8.710512e+001
8.330977e+002	8.711386e+001
8.335798e+002	8.712160e+001
8.340619e+002	8.712862e+001
8.345440e+002	8.713528e+001
8.350261e+002	8.714189e+001
8.355082e+002	8.714883e+001
8.359904e+002	8.715642e+001
8.364725e+002	8.716492e+001
8.369546e+002	8.717461e+001
8.374367e+002	8.718559e+001
8.379188e+002	8.719798e+001
8.384009e+002	8.721176e+001
8.388831e+002	8.722689e+001
8.393652e+002	8.724321e+001
8.398473e+002	8.726050e+001
8.403294e+002	8.727840e+001
8.408115e+002	8.729647e+001
8.412936e+002	8.731424e+001
8.417758e+002	8.733120e+001
8.422579e+002	8.734677e+001
8.427400e+002	8.736053e+001
8.432221e+002	8.737215e+001
8.437042e+002	8.738143e+001
8.441863e+002	8.738841e+001
8.446685e+002	8.739331e+001
8.451506e+002	8.739650e+001
8.456327e+002	8.739850e+001
8.461148e+002	8.739988e+001
8.465969e+002	8.740118e+001
8.470790e+002	8.740287e+001
8.475612e+002	8.740524e+001
8.480433e+002	8.740846e+001
8.485254e+002	8.741240e+001
8.490075e+002	8.741689e+001
8.494896e+002	8.742154e+001
8.499717e+002	8.742600e+001
8.504539e+002	8.742987e+001
8.509360e+002	8.743288e+001
8.514181e+002	8.743486e+001
8.519002e+002	8.743576e+001
8.523823e+002	8.743576e+001
8.528644e+002	8.743508e+001
8.533466e+002	8.743410e+001
8.538287e+002	8.743330e+001
8.543108e+002	8.743312e+001
8.547929e+002	8.743402e+001
8.552750e+002	8.743645e+001
8.557571e+002	8.744070e+001
8.562393e+002	8.744701e+001
8.567214e+002	8.745549e+001
8.572035e+002	8.746597e+001
8.576856e+002	8.747819e+001
8.581677e+002	8.749165e+001
8.586498e+002	8.750567e+001
8.591320e+002	8.751942e+001
8.596141e+002	8.753203e+001
8.600962e+002	8.754259e+001
8.605783e+002	8.755031e+001
8.610604e+002	8.755454e+001
8.615425e+002	8.755500e+001
8.620247e+002	8.755152e+001
8.625068e+002	8.754439e+001
8.629889e+002	8.753403e+001
8.634710e+002	8.752117e+001
8.639531e+002	8.750655e+001
8.644352e+002	8.749094e+001
8.649174e+002	8.747500e+001
8.653995e+002	8.745927e+001
8.658816e+002	8.744401e+001
8.663637e+002	8.742935e+001
8.668458e+002	8.741519e+001
8.673279e+002	8.740139e+001
8.678101e+002	8.738773e+001
8.682922e+002	8.737402e+001
8.687743e+002	8.736020e+001
8.692564e+002	8.734628e+001
8.697385e+002	8.733240e+001
8.702206e+002	8.731871e+001
8.707028e+002	8.730542e+001
8.711849e+002	8.729266e+001
8.716670e+002	8.728049e+001
8.721491e+002	8.726883e+001
8.726312e+002	8.725756e+001
8.731133e+002	8.724639e+001
8.735955e+002	8.723503e+001
8.740776e+002	8.722318e+001
8.745597e+002	8.721062e+001
8.750418e+002	8.719710e+001
8.755239e+002	8.718258e+001
8.760060e+002	8.716698e+001
8.764882e+002	8.715034e+001
8.769703e+002	8.713270e+001
8.774524e+002	8.711407e+001
8.779345e+002	8.709454e+001
8.784166e+002	8.707406e+001
8.788987e+002	8.705263e+001
8.793809e+002	8.703023e+001
8.798630e+002	8.700678e+001
8.803451e+002	8.698227e+001
8.808272e+002	8.695663e+001
8.813093e+002	8.692980e+001
8.817914e+002	8.690165e+001
8.822736e+002	8.687197e+001
8.827557e+002	8.684050e+001
8.832378e+002	8.680696e+001
8.837199e+002	8.677097e+001
8.842020e+002	8.673225e+001
8.846841e+002	8.669056e+001
8.851663e+002	8.664580e+001
8.856484e+002	8.659805e+001
8.861305e+002	8.654758e+001
8.866126e+002	8.649480e+001
8.870947e+002	8.644028e+001
8.875768e+002	8.638458e+001
8.880590e+002	8.632825e+001
8.885411e+002	8.627168e+001
8.890232e+002	8.621515e+001
8.895053e+002	8.615877e+001
8.899874e+002	8.610253e+001
8.904695e+002	8.604639e+001
8.909517e+002	8.599043e+001
8.914338e+002	8.593487e+001
8.919159e+002	8.588023e+001
8.923980e+002	8.582732e+001
8.928801e+002	8.577718e+001
8.933622e+002	8.573097e+001
8.938444e+002	8.568999e+001
8.943265e+002	8.565517e+001
8.948086e+002	8.562730e+001
8.952907e+002	8.560666e+001
8.957728e+002	8.559303e+001
8.962549e+002	8.558580e+001
8.967371e+002	8.558405e+001
8.972192e+002	8.558667e+001
8.977013e+002	8.559264e+001
8.981834e+002	8.560104e+001
8.986655e+002	8.561121e+001
8.991476e+002	8.562288e+001
8.996298e+002	8.563594e+001
9.001119e+002	8.565048e+001
9.005940e+002	8.566662e+001
9.010761e+002	8.568441e+001
9.015582e+002	8.570372e+001
9.020403e+002	8.572421e+001
9.025225e+002	8.574530e+001
9.030046e+002	8.576637e+001
9.034867e+002	8.578674e+001
9.039688e+002	8.580588e+001
9.044509e+002	8.582339e+001
9.049330e+002	8.583921e+001
9.054152e+002	8.585342e+001
9.058973e+002	8.586637e+001
9.063794e+002	8.587842e+001
9.068615e+002	8.588985e+001
9.073436e+002	8.590083e+001
9.078257e+002	8.591132e+001
9.083079e+002	8.592097e+001
9.087900e+002	8.592935e+001
9.092721e+002	8.593587e+001
9.097542e+002	8.594005e+001
9.102363e+002	8.594152e+001
9.107184e+002	8.594029e+001
9.112006e+002	8.593662e+001
9.116827e+002	8.593122e+001
9.121648e+002	8.592492e+001
9.126469e+002	8.591876e+001
9.131290e+002	8.591378e+001
9.136111e+002	8.591074e+001
9.140933e+002	8.591027e+001
9.145754e+002	8.591246e+001
9.150575e+002	8.591714e+001
9.155396e+002	8.592382e+001
9.160217e+002	8.593176e+001
9.165038e+002	8.594010e+001
9.169860e+002	8.594803e+001
9.174681e+002	8.595478e+001
9.179502e+002	8.595976e+001
9.184323e+002	8.596252e+001
9.189144e+002	8.596284e+001
9.193965e+002	8.596059e+001
9.198787e+002	8.595569e+001
9.203608e+002	8.594825e+001
9.208429e+002	8.593832e+001
9.213250e+002	8.592603e+001
9.218071e+002	8.591152e+001
9.222892e+002	8.589507e+001
9.227714e+002	8.587689e+001
9.232535e+002	8.585741e+001
9.237356e+002	8.583698e+001
9.242177e+002	8.581599e+001
9.246998e+002	8.579476e+001
9.251819e+002	8.577354e+001
9.256641e+002	8.575240e+001
9.261462e+002	8.573128e+001
9.266283e+002	8.570990e+001
9.271104e+002	8.568800e+001
9.275925e+002	8.566518e+001
9.280746e+002	8.564110e+001
9.285568e+002	8.561554e+001
9.290389e+002	8.558836e+001
9.295210e+002	8.555956e+001
9.300031e+002	8.552917e+001
9.304852e+002	8.549739e+001
9.309673e+002	8.546433e+001
9.314495e+002	8.543008e+001
9.319316e+002	8.539461e+001
9.324137e+002	8.535776e+001
9.328958e+002	8.531931e+001
9.333779e+002	8.527899e+001
9.338600e+002	8.523656e+001
9.343422e+002	8.519180e+001
9.348243e+002	8.514465e+001
9.353064e+002	8.509511e+001
9.357885e+002	8.504342e+001
9.362706e+002	8.498981e+001
9.367527e+002	8.493456e+001
9.372349e+002	8.487798e+001
9.377170e+002	8.482027e+001
9.381991e+002	8.476163e+001
9.386812e+002	8.470210e+001
9.391633e+002	8.464172e+001
9.396454e+002	8.458051e+001
9.401276e+002	8.451852e+001
9.406097e+002	8.445585e+001
9.410918e+002	8.439265e+001
9.415739e+002	8.432905e+001
9.420560e+002	8.426517e+001
9.425381e+002	8.420104e+001
9.430203e+002	8.413650e+001
9.435024e+002	8.407126e+001
9.439845e+002	8.400485e+001
9.444666e+002	8.393672e+001
9.449487e+002	8.386627e+001
9.454308e+002	8.379306e+001
9.459130e+002	8.371675e+001
9.463951e+002	8.363736e+001
9.468772e+002	8.355515e+001
9.473593e+002	8.347071e+001
9.478414e+002	8.338477e+001
9.483235e+002	8.329818e+001
9.488057e+002	8.321172e+001
9.492878e+002	8.312595e+001
9.497699e+002	8.304124e+001
9.502520e+002	8.295761e+001
9.507341e+002	8.287477e+001
9.512162e+002	8.279226e+001
9.516984e+002	8.270960e+001
9.521805e+002	8.262628e+001
9.526626e+002	8.254196e+001
9.531447e+002	8.245654e+001
9.536268e+002	8.237011e+001
9.541089e+002	8.228299e+001
9.545911e+002	8.219563e+001
9.550732e+002	8.210851e+001
9.555553e+002	8.202210e+001
9.560374e+002	8.193669e+001
9.565195e+002	8.185258e+001
9.570016e+002	8.176987e+001
9.574838e+002	8.168861e+001
9.579659e+002	8.160892e+001
9.584480e+002	8.153094e+001
9.589301e+002	8.145486e+001
9.594122e+002	8.138097e+001
9.598943e+002	8.130952e+001
9.603765e+002	8.124078e+001
9.608586e+002	8.117476e+001
9.613407e+002	8.111143e+001
9.618228e+002	8.105043e+001
9.623049e+002	8.099133e+001
9.627870e+002	8.093348e+001
9.632692e+002	8.087627e+001
9.637513e+002	8.081908e+001
9.642334e+002	8.076142e+001
9.647155e+002	8.070303e+001
9.651976e+002	8.064371e+001
9.656797e+002	8.058334e+001
9.661619e+002	8.052193e+001
9.666440e+002	8.045930e+001
9.671261e+002	8.039524e+001
9.676082e+002	8.032939e+001
9.680903e+002	8.026127e+001
9.685724e+002	8.019034e+001
9.690546e+002	8.011617e+001
9.695367e+002	8.003844e+001
9.700188e+002	7.995712e+001
9.705009e+002	7.987234e+001
9.709830e+002	7.978453e+001
9.714651e+002	7.969424e+001
9.719473e+002	7.960197e+001
9.724294e+002	7.950817e+001
9.729115e+002	7.941299e+001
9.733936e+002	7.931631e+001
9.738757e+002	7.921764e+001
9.743578e+002	7.911629e+001
9.748400e+002	7.901154e+001
9.753221e+002	7.890266e+001
9.758042e+002	7.878923e+001
9.762863e+002	7.867114e+001
9.767684e+002	7.854869e+001
9.772505e+002	7.842257e+001
9.777327e+002	7.829370e+001
9.782148e+002	7.816308e+001
9.786969e+002	7.803161e+001
9.791790e+002	7.789997e+001
9.796611e+002	7.776853e+001
9.801432e+002	7.763728e+001
9.806254e+002	7.750606e+001
9.811075e+002	7.737461e+001
9.815896e+002	7.724275e+001
9.820717e+002	7.711063e+001
9.825538e+002	7.697875e+001
9.830359e+002	7.684801e+001
9.835181e+002	7.671963e+001
9.840002e+002	7.659492e+001
9.844823e+002	7.647522e+001
9.849644e+002	7.636155e+001
9.854465e+002	7.625448e+001
9.859286e+002	7.615413e+001
9.864108e+002	7.606013e+001
9.868929e+002	7.597176e+001
9.873750e+002	7.588811e+001
9.878571e+002	7.580833e+001
9.883392e+002	7.573175e+001
9.888214e+002	7.565807e+001
9.893035e+002	7.558717e+001
9.897856e+002	7.551924e+001
9.902677e+002	7.545458e+001
9.907498e+002	7.539333e+001
9.912319e+002	7.533543e+001
9.917141e+002	7.528055e+001
9.921962e+002	7.522791e+001
9.926783e+002	7.517661e+001
9.931604e+002	7.512555e+001
9.936425e+002	7.507366e+001
9.941246e+002	7.502012e+001
9.946067e+002	7.496433e+001
9.950888e+002	7.490607e+001
9.955709e+002	7.484534e+001
9.960530e+002	7.478234e+001
9.965352e+002	7.471735e+001
9.970173e+002	7.465051e+001
9.974994e+002	7.458184e+001
9.979815e+002	7.451121e+001
9.984636e+002	7.443844e+001
9.989457e+002	7.436330e+001
9.994279e+002	7.428580e+001
9.999100e+002	7.420623e+001
1.000392e+003	7.412514e+001
1.000874e+003	7.404345e+001
1.001356e+003	7.396233e+001
1.001838e+003	7.388290e+001
1.002321e+003	7.380609e+001
1.002803e+003	7.373247e+001
1.003285e+003	7.366212e+001
1.003767e+003	7.359460e+001
1.004249e+003	7.352911e+001
1.004731e+003	7.346456e+001
1.005213e+003	7.339993e+001
1.005695e+003	7.333450e+001
1.006177e+003	7.326800e+001
1.006660e+003	7.320065e+001
1.007142e+003	7.313326e+001
1.007624e+003	7.306692e+001
1.008106e+003	7.300280e+001
1.008588e+003	7.294192e+001
1.009070e+003	7.288480e+001
1.009552e+003	7.283139e+001
1.010034e+003	7.278108e+001
1.010517e+003	7.273268e+001
1.010999e+003	7.268477e+001
1.011481e+003	7.263593e+001
1.011963e+003	7.258501e+001
1.012445e+003	7.253133e+001
1.012927e+003	7.247474e+001
1.013409e+003	7.241571e+001
1.013891e+003	7.235501e+001
1.014373e+003	7.229359e+001
1.014856e+003	7.223228e+001
1.015338e+003	7.217167e+001
1.015820e+003	7.211188e+001
1.016302e+003	7.205261e+001
1.016784e+003	7.199336e+001
1.017266e+003	7.193347e+001
1.017748e+003	7.187246e+001
1.018230e+003	7.181016e+001
1.018713e+003	7.174677e+001
1.019195e+003	7.168298e+001
1.019677e+003	7.161968e+001
1.020159e+003	7.155788e+001
1.020641e+003	7.149831e+001
1.021123e+003	7.144141e+001
1.021605e+003	7.138701e+001
1.022087e+003	7.133450e+001
1.022569e+003	7.128295e+001
1.023052e+003	7.123127e+001
1.023534e+003	7.117855e+001
1.024016e+003	7.112428e+001
1.024498e+003	7.106855e+001
1.024980e+003	7.101205e+001
1.025462e+003	7.095597e+001
1.025944e+003	7.090186e+001
1.026426e+003	7.085114e+001
1.026909e+003	7.080507e+001
1.027391e+003	7.076437e+001
1.027873e+003	7.072917e+001
1.028355e+003	7.069913e+001
1.028837e+003	7.067354e+001
1.029319e+003	7.065160e+001
1.029801e+003	7.063276e+001
1.030283e+003	7.061683e+001
1.030766e+003	7.060415e+001
1.031248e+003	7.059560e+001
1.031730e+003	7.059235e+001
1.032212e+003	7.059563e+001
1.032694e+003	7.060658e+001
1.033176e+003	7.062580e+001
1.033658e+003	7.065341e+001
1.034140e+003	7.068892e+001
1.034622e+003	7.073130e+001
1.035104e+003	7.077933e+001
1.035587e+003	7.083171e+001
1.036069e+003	7.088733e+001
1.036551e+003	7.094540e+001
1.037033e+003	7.100552e+001
1.037515e+003	7.106754e+001
1.037997e+003	7.113145e+001
1.038479e+003	7.119716e+001
1.038961e+003	7.126440e+001
1.039444e+003	7.133253e+001
1.039926e+003	7.140065e+001
1.040408e+003	7.146763e+001
1.040890e+003	7.153231e+001
1.041372e+003	7.159377e+001
1.041854e+003	7.165148e+001
1.042336e+003	7.170538e+001
1.042818e+003	7.175597e+001
1.043301e+003	7.180410e+001
1.043783e+003	7.185088e+001
1.044265e+003	7.189730e+001
1.044747e+003	7.194419e+001
1.045229e+003	7.199189e+001
1.045711e+003	7.204027e+001
1.046193e+003	7.208878e+001
1.046675e+003	7.213671e+001
1.047157e+003	7.218330e+001
1.047640e+003	7.222812e+001
1.048122e+003	7.227111e+001
1.048604e+003	7.231278e+001
1.049086e+003	7.235412e+001
1.049568e+003	7.239645e+001
1.050050e+003	7.244112e+001
1.050532e+003	7.248938e+001
1.051014e+003	7.254199e+001
1.051496e+003	7.259923e+001
1.051979e+003	7.266079e+001
1.052461e+003	7.272591e+001
1.052943e+003	7.279359e+001
1.053425e+003	7.286285e+001
1.053907e+003	7.293292e+001
1.054389e+003	7.300343e+001
1.054871e+003	7.307440e+001
1.055353e+003	7.314629e+001
1.055836e+003	7.321979e+001
1.056318e+003	7.329547e+001
1.056800e+003	7.337387e+001
1.057282e+003	7.345512e+001
1.057764e+003	7.353896e+001
1.058246e+003	7.362483e+001
1.058728e+003	7.371198e+001
1.059210e+003	7.379969e+001
1.059693e+003	7.388740e+001
1.060175e+003	7.397487e+001
1.060657e+003	7.406228e+001
1.061139e+003	7.415011e+001
1.061621e+003	7.423898e+001
1.062103e+003	7.432953e+001
1.062585e+003	7.442210e+001
1.063067e+003	7.451672e+001
1.063549e+003	7.461297e+001
1.064031e+003	7.470996e+001
1.064514e+003	7.480659e+001
1.064996e+003	7.490173e+001
1.065478e+003	7.499434e+001
1.065960e+003	7.508384e+001
1.066442e+003	7.517001e+001
1.066924e+003	7.525317e+001
1.067406e+003	7.533394e+001
1.067888e+003	7.541313e+001
1.068371e+003	7.549155e+001
1.068853e+003	7.556975e+001
1.069335e+003	7.564794e+001
1.069817e+003	7.572600e+001
1.070299e+003	7.580344e+001
1.070781e+003	7.587968e+001
1.071263e+003	7.595416e+001
1.071745e+003	7.602654e+001
1.072228e+003	7.609684e+001
1.072710e+003	7.616548e+001
1.073192e+003	7.623317e+001
1.073674e+003	7.630079e+001
1.074156e+003	7.636922e+001
1.074638e+003	7.643909e+001
1.075120e+003	7.651066e+001
1.075602e+003	7.658374e+001
1.076084e+003	7.665780e+001
1.076567e+003	7.673201e+001
1.077049e+003	7.680545e+001
1.077531e+003	7.687740e+001
1.078013e+003	7.694737e+001
1.078495e+003	7.701527e+001
1.078977e+003	7.708135e+001
1.079459e+003	7.714606e+001
1.079941e+003	7.720986e+001
1.080423e+003	7.727316e+001
1.080906e+003	7.733589e+001
1.081388e+003	7.739763e+001
1.081870e+003	7.745745e+001
1.082352e+003	7.751418e+001
1.082834e+003	7.756644e+001
1.083316e+003	7.761300e+001
1.083798e+003	7.765295e+001
1.084280e+003	7.768584e+001
1.084763e+003	7.771181e+001
1.085245e+003	7.773149e+001
1.085727e+003	7.774587e+001
1.086209e+003	7.775618e+001
1.086691e+003	7.776360e+001
1.087173e+003	7.776913e+001
1.087655e+003	7.777338e+001
1.088137e+003	7.777674e+001
1.088620e+003	7.777927e+001
1.089102e+003	7.778097e+001
1.089584e+003	7.778185e+001
1.090066e+003	7.778215e+001
1.090548e+003	7.778239e+001
1.091030e+003	7.778333e+001
1.091512e+003	7.778589e+001
1.091994e+003	7.779101e+001
1.092476e+003	7.779941e+001
1.092958e+003	7.781147e+001
1.093441e+003	7.782706e+001
1.093923e+003	7.784565e+001
1.094405e+003	7.786631e+001
1.094887e+003	7.788792e+001
1.095369e+003	7.790945e+001
1.095851e+003	7.793008e+001
1.096333e+003	7.794940e+001
1.096815e+003	7.796751e+001
1.097298e+003	7.798488e+001
1.097780e+003	7.800232e+001
1.098262e+003	7.802076e+001
1.098744e+003	7.804105e+001
1.099226e+003	7.806377e+001
1.099708e+003	7.808921e+001
1.100190e+003	7.811731e+001
1.100672e+003	7.814777e+001
1.101155e+003	7.818019e+001
1.101637e+003	7.821426e+001
1.102119e+003	7.824987e+001
1.102601e+003	7.828716e+001
1.103083e+003	7.832655e+001
1.103565e+003	7.836864e+001
1.104047e+003	7.841403e+001
1.104529e+003	7.846332e+001
1.105011e+003	7.851677e+001
1.105494e+003	7.857441e+001
1.105976e+003	7.863599e+001
1.106458e+003	7.870105e+001
1.106940e+003	7.876907e+001
1.107422e+003	7.883962e+001
1.107904e+003	7.891251e+001
1.108386e+003	7.898773e+001
1.108868e+003	7.906565e+001
1.109350e+003	7.914669e+001
1.109833e+003	7.923135e+001
1.110315e+003	7.931995e+001
1.110797e+003	7.941257e+001
1.111279e+003	7.950893e+001
1.111761e+003	7.960838e+001
1.112243e+003	7.971000e+001
1.112725e+003	7.981276e+001
1.113207e+003	7.991570e+001
1.113690e+003	8.001804e+001
1.114172e+003	8.011930e+001
1.114654e+003	8.021939e+001
1.115136e+003	8.031845e+001
1.115618e+003	8.041683e+001
1.116100e+003	8.051493e+001
1.116582e+003	8.061305e+001
1.117064e+003	8.071133e+001
1.117547e+003	8.080963e+001
1.118029e+003	8.090765e+001
1.118511e+003	8.100494e+001
1.118993e+003	8.110114e+001
1.119475e+003	8.119599e+001
1.119957e+003	8.128958e+001
1.120439e+003	8.138223e+001
1.120921e+003	8.147457e+001
1.121403e+003	8.156750e+001
1.121885e+003	8.166187e+001
1.122368e+003	8.175851e+001
1.122850e+003	8.185797e+001
1.123332e+003	8.196045e+001
1.123814e+003	8.206587e+001
1.124296e+003	8.217371e+001
1.124778e+003	8.228331e+001
1.125260e+003	8.239389e+001
1.125742e+003	8.250471e+001
1.126225e+003	8.261519e+001
1.126707e+003	8.272490e+001
1.127189e+003	8.283365e+001
1.127671e+003	8.294138e+001
1.128153e+003	8.304813e+001
1.128635e+003	8.315387e+001
1.129117e+003	8.325847e+001
1.129599e+003	8.336171e+001
1.130082e+003	8.346311e+001
1.130564e+003	8.356217e+001
1.131046e+003	8.365820e+001
1.131528e+003	8.375056e+001
1.132010e+003	8.383867e+001
1.132492e+003	8.392194e+001
1.132974e+003	8.399995e+001
1.133456e+003	8.407234e+001
1.133938e+003	8.413879e+001
1.134421e+003	8.419897e+001
1.134903e+003	8.425256e+001
1.135385e+003	8.429922e+001
1.135867e+003	8.433859e+001
1.136349e+003	8.437038e+001
1.136831e+003	8.439440e+001
1.137313e+003	8.441064e+001
1.137795e+003	8.441935e+001
1.138277e+003	8.442097e+001
1.138760e+003	8.441625e+001
1.139242e+003	8.440608e+001
1.139724e+003	8.439147e+001
1.140206e+003	8.437338e+001
1.140688e+003	8.435276e+001
1.141170e+003	8.433025e+001
1.141652e+003	8.430627e+001
1.142134e+003	8.428108e+001
1.142617e+003	8.425462e+001
1.143099e+003	8.422672e+001
1.143581e+003	8.419717e+001
1.144063e+003	8.416584e+001
1.144545e+003	8.413268e+001
1.145027e+003	8.409772e+001
1.145509e+003	8.406114e+001
1.145991e+003	8.402323e+001
1.146474e+003	8.398421e+001
1.146956e+003	8.394431e+001
1.147438e+003	8.390366e+001
1.147920e+003	8.386232e+001
1.148402e+003	8.382027e+001
1.148884e+003	8.377753e+001
1.149366e+003	8.373418e+001
1.149848e+003	8.369047e+001
1.150330e+003	8.364672e+001
1.150813e+003	8.360354e+001
1.151295e+003	8.356158e+001
1.151777e+003	8.352151e+001
1.152259e+003	8.348397e+001
1.152741e+003	8.344938e+001
1.153223e+003	8.341792e+001
1.153705e+003	8.338953e+001
1.154187e+003	8.336396e+001
1.154669e+003	8.334087e+001
1.155152e+003	8.331989e+001
1.155634e+003	8.330081e+001
1.156116e+003	8.328371e+001
1.156598e+003	8.326894e+001
1.157080e+003	8.325714e+001
1.157562e+003	8.324924e+001
1.158044e+003	8.324619e+001
1.158526e+003	8.324904e+001
1.159009e+003	8.325864e+001
1.159491e+003	8.327557e+001
1.159973e+003	8.330023e+001
1.160455e+003	8.333271e+001
1.160937e+003	8.337292e+001
1.161419e+003	8.342072e+001
1.161901e+003	8.347584e+001
1.162383e+003	8.353819e+001
1.162865e+003	8.360772e+001
1.163348e+003	8.368443e+001
1.163830e+003	8.376834e+001
1.164312e+003	8.385934e+001
1.164794e+003	8.395722e+001
1.165276e+003	8.406146e+001
1.165758e+003	8.417139e+001
1.166240e+003	8.428603e+001
1.166722e+003	8.440424e+001
1.167204e+003	8.452490e+001
1.167687e+003	8.464685e+001
1.168169e+003	8.476909e+001
1.168651e+003	8.489074e+001
1.169133e+003	8.501118e+001
1.169615e+003	8.512995e+001
1.170097e+003	8.524676e+001
1.170579e+003	8.536137e+001
1.171061e+003	8.547366e+001
1.171544e+003	8.558351e+001
1.172026e+003	8.569077e+001
1.172508e+003	8.579528e+001
1.172990e+003	8.589696e+001
1.173472e+003	8.599563e+001
1.173954e+003	8.609131e+001
1.174436e+003	8.618408e+001
1.174918e+003	8.627408e+001
1.175401e+003	8.636164e+001
1.175883e+003	8.644714e+001
1.176365e+003	8.653104e+001
1.176847e+003	8.661383e+001
1.177329e+003	8.669601e+001
1.177811e+003	8.677804e+001
1.178293e+003	8.686035e+001
1.178775e+003	8.694330e+001
1.179257e+003	8.702718e+001
1.179740e+003	8.711220e+001
1.180222e+003	8.719843e+001
1.180704e+003	8.728587e+001
1.181186e+003	8.737431e+001
1.181668e+003	8.746339e+001
1.182150e+003	8.755253e+001
1.182632e+003	8.764101e+001
1.183114e+003	8.772787e+001
1.183596e+003	8.781211e+001
1.184079e+003	8.789259e+001
1.184561e+003	8.796823e+001
1.185043e+003	8.803800e+001
1.185525e+003	8.810102e+001
1.186007e+003	8.815666e+001
1.186489e+003	8.820438e+001
1.186971e+003	8.824400e+001
1.187453e+003	8.827539e+001
1.187936e+003	8.829871e+001
1.188418e+003	8.831413e+001
1.188900e+003	8.832187e+001
1.189382e+003	8.832223e+001
1.189864e+003	8.831543e+001
1.190346e+003	8.830170e+001
1.190828e+003	8.828127e+001
1.191310e+003	8.825451e+001
1.191792e+003	8.822179e+001
1.192275e+003	8.818380e+001
1.192757e+003	8.814130e+001
1.193239e+003	8.809535e+001
1.193721e+003	8.804718e+001
1.194203e+003	8.799809e+001
1.194685e+003	8.794942e+001
1.195167e+003	8.790237e+001
1.195649e+003	8.785802e+001
1.196131e+003	8.781711e+001
1.196614e+003	8.778009e+001
1.197096e+003	8.774711e+001
1.197578e+003	8.771808e+001
1.198060e+003	8.769263e+001
1.198542e+003	8.767031e+001
1.199024e+003	8.765060e+001
1.199506e+003	8.763293e+001
1.199988e+003	8.761679e+001
1.200471e+003	8.760170e+001
1.200953e+003	8.758723e+001
1.201435e+003	8.757301e+001
1.201917e+003	8.755875e+001
1.202399e+003	8.754422e+001
1.202881e+003	8.752925e+001
1.203363e+003	8.751378e+001
1.203845e+003	8.749780e+001
1.204328e+003	8.748141e+001
1.204810e+003	8.746474e+001
1.205292e+003	8.744791e+001
1.205774e+003	8.743106e+001
1.206256e+003	8.741417e+001
1.206738e+003	8.739712e+001
1.207220e+003	8.737955e+001
1.207702e+003	8.736105e+001
1.208184e+003	8.734090e+001
1.208667e+003	8.731844e+001
1.209149e+003	8.729290e+001
1.209631e+003	8.726363e+001
1.210113e+003	8.723012e+001
1.210595e+003	8.719205e+001
1.211077e+003	8.714935e+001
1.211559e+003	8.710213e+001
1.212041e+003	8.705067e+001
1.212523e+003	8.699539e+001
1.213006e+003	8.693669e+001
1.213488e+003	8.687500e+001
1.213970e+003	8.681067e+001
1.214452e+003	8.674400e+001
1.214934e+003	8.667525e+001
1.215416e+003	8.660476e+001
1.215898e+003	8.653294e+001
1.216380e+003	8.646032e+001
1.216863e+003	8.638765e+001
1.217345e+003	8.631573e+001
1.217827e+003	8.624545e+001
1.218309e+003	8.617769e+001
1.218791e+003	8.611314e+001
1.219273e+003	8.605227e+001
1.219755e+003	8.599522e+001
1.220237e+003	8.594186e+001
1.220719e+003	8.589175e+001
1.221202e+003	8.584428e+001
1.221684e+003	8.579871e+001
1.222166e+003	8.575432e+001
1.222648e+003	8.571051e+001
1.223130e+003	8.566687e+001
1.223612e+003	8.562312e+001
1.224094e+003	8.557918e+001
1.224576e+003	8.553511e+001
1.225058e+003	8.549097e+001
1.225541e+003	8.544692e+001
1.226023e+003	8.540298e+001
1.226505e+003	8.535919e+001
1.226987e+003	8.531554e+001
1.227469e+003	8.527204e+001
1.227951e+003	8.522868e+001
1.228433e+003	8.518555e+001
1.228915e+003	8.514284e+001
1.229398e+003	8.510075e+001
1.229880e+003	8.505957e+001
1.230362e+003	8.501951e+001
1.230844e+003	8.498079e+001
1.231326e+003	8.494344e+001
1.231808e+003	8.490749e+001
1.232290e+003	8.487283e+001
1.232772e+003	8.483936e+001
1.233255e+003	8.480692e+001
1.233737e+003	8.477553e+001
1.234219e+003	8.474520e+001
1.234701e+003	8.471615e+001
1.235183e+003	8.468864e+001
1.235665e+003	8.466292e+001
1.236147e+003	8.463932e+001
1.236629e+003	8.461797e+001
1.237111e+003	8.459894e+001
1.237594e+003	8.458209e+001
1.238076e+003	8.456726e+001
1.238558e+003	8.455420e+001
1.239040e+003	8.454271e+001
1.239522e+003	8.453278e+001
1.240004e+003	8.452449e+001
1.240486e+003	8.451823e+001
1.240968e+003	8.451451e+001
1.241450e+003	8.451401e+001
1.241933e+003	8.451738e+001
1.242415e+003	8.452523e+001
1.242897e+003	8.453795e+001
1.243379e+003	8.455571e+001
1.243861e+003	8.457839e+001
1.244343e+003	8.460572e+001
1.244825e+003	8.463719e+001
1.245307e+003	8.467236e+001
1.245790e+003	8.471075e+001
1.246272e+003	8.475201e+001
1.246754e+003	8.479591e+001
1.247236e+003	8.484234e+001
1.247718e+003	8.489120e+001
1.248200e+003	8.494240e+001
1.248682e+003	8.499570e+001
1.249164e+003	8.505065e+001
1.249646e+003	8.510675e+001
1.250129e+003	8.516321e+001
1.250611e+003	8.521915e+001
1.251093e+003	8.527377e+001
1.251575e+003	8.532625e+001
1.252057e+003	8.537603e+001
1.252539e+003	8.542275e+001
1.253021e+003	8.546633e+001
1.253503e+003	8.550695e+001
1.253985e+003	8.554496e+001
1.254468e+003	8.558086e+001
1.254950e+003	8.561519e+001
1.255432e+003	8.564849e+001
1.255914e+003	8.568115e+001
1.256396e+003	8.571353e+001
1.256878e+003	8.574585e+001
1.257360e+003	8.577823e+001
1.257842e+003	8.581078e+001
1.258325e+003	8.584356e+001
1.258807e+003	8.587663e+001
1.259289e+003	8.591005e+001
1.259771e+003	8.594383e+001
1.260253e+003	8.597800e+001
1.260735e+003	8.601247e+001
1.261217e+003	8.604713e+001
1.261699e+003	8.608183e+001
1.262182e+003	8.611647e+001
1.262664e+003	8.615100e+001
1.263146e+003	8.618549e+001
1.263628e+003	8.622023e+001
1.264110e+003	8.625557e+001
1.264592e+003	8.629211e+001
1.265074e+003	8.633048e+001
1.265556e+003	8.637125e+001
1.266038e+003	8.641490e+001
1.266521e+003	8.646169e+001
1.267003e+003	8.651160e+001
1.267485e+003	8.656432e+001
1.267967e+003	8.661924e+001
1.268449e+003	8.667561e+001
1.268931e+003	8.673252e+001
1.269413e+003	8.678911e+001
1.269895e+003	8.684461e+001
1.270377e+003	8.689847e+001
1.270860e+003	8.695033e+001
1.271342e+003	8.700007e+001
1.271824e+003	8.704779e+001
1.272306e+003	8.709364e+001
1.272788e+003	8.713788e+001
1.273270e+003	8.718064e+001
1.273752e+003	8.722208e+001
1.274234e+003	8.726219e+001
1.274717e+003	8.730096e+001
1.275199e+003	8.733828e+001
1.275681e+003	8.737418e+001
1.276163e+003	8.740874e+001
1.276645e+003	8.744219e+001
1.277127e+003	8.747500e+001
1.277609e+003	8.750768e+001
1.278091e+003	8.754091e+001
1.278573e+003	8.757536e+001
1.279056e+003	8.761166e+001
1.279538e+003	8.765018e+001
1.280020e+003	8.769119e+001
1.280502e+003	8.773473e+001
1.280984e+003	8.778051e+001
1.281466e+003	8.782820e+001
1.281948e+003	8.787735e+001
1.282430e+003	8.792747e+001
1.282912e+003	8.797813e+001
1.283395e+003	8.802903e+001
1.283877e+003	8.807990e+001
1.284359e+003	8.813065e+001
1.284841e+003	8.818117e+001
1.285323e+003	8.823132e+001
1.285805e+003	8.828099e+001
1.286287e+003	8.832990e+001
1.286769e+003	8.837769e+001
1.287252e+003	8.842388e+001
1.287734e+003	8.846793e+001
1.288216e+003	8.850928e+001
1.288698e+003	8.854749e+001
1.289180e+003	8.858214e+001
1.289662e+003	8.861308e+001
1.290144e+003	8.864027e+001
1.290626e+003	8.866380e+001
1.291109e+003	8.868391e+001
1.291591e+003	8.870089e+001
1.292073e+003	8.871491e+001
1.292555e+003	8.872616e+001
1.293037e+003	8.873465e+001
1.293519e+003	8.874034e+001
1.294001e+003	8.874312e+001
1.294483e+003	8.874276e+001
1.294965e+003	8.873914e+001
1.295448e+003	8.873217e+001
1.295930e+003	8.872184e+001
1.296412e+003	8.870824e+001
1.296894e+003	8.869156e+001
1.297376e+003	8.867200e+001
1.297858e+003	8.864980e+001
1.298340e+003	8.862514e+001
1.298822e+003	8.859812e+001
1.299304e+003	8.856886e+001
1.299787e+003	8.853744e+001
1.300269e+003	8.850388e+001
1.300751e+003	8.846829e+001
1.301233e+003	8.843085e+001
1.301715e+003	8.839175e+001
1.302197e+003	8.835129e+001
1.302679e+003	8.830981e+001
1.303161e+003	8.826758e+001
1.303644e+003	8.822486e+001
1.304126e+003	8.818180e+001
1.304608e+003	8.813849e+001
1.305090e+003	8.809494e+001
1.305572e+003	8.805112e+001
1.306054e+003	8.800699e+001
1.306536e+003	8.796258e+001
1.307018e+003	8.791801e+001
1.307500e+003	8.787347e+001
1.307983e+003	8.782928e+001
1.308465e+003	8.778571e+001
1.308947e+003	8.774318e+001
1.309429e+003	8.770197e+001
1.309911e+003	8.766238e+001
1.310393e+003	8.762468e+001
1.310875e+003	8.758904e+001
1.311357e+003	8.755564e+001
1.311839e+003	8.752469e+001
1.312322e+003	8.749644e+001
1.312804e+003	8.747115e+001
1.313286e+003	8.744911e+001
1.313768e+003	8.743063e+001
1.314250e+003	8.741592e+001
1.314732e+003	8.740517e+001
1.315214e+003	8.739834e+001
1.315696e+003	8.739538e+001
1.316179e+003	8.739606e+001
1.316661e+003	8.740007e+001
1.317143e+003	8.740710e+001
1.317625e+003	8.741684e+001
1.318107e+003	8.742902e+001
1.318589e+003	8.744339e+001
1.319071e+003	8.745982e+001
1.319553e+003	8.747810e+001
1.320036e+003	8.749807e+001
1.320518e+003	8.751950e+001
1.321000e+003	8.754208e+001
1.321482e+003	8.756542e+001
1.321964e+003	8.758905e+001
1.322446e+003	8.761245e+001
1.322928e+003	8.763517e+001
1.323410e+003	8.765674e+001
1.323892e+003	8.767678e+001
1.324375e+003	8.769509e+001
1.324857e+003	8.771155e+001
1.325339e+003	8.772623e+001
1.325821e+003	8.773933e+001
1.326303e+003	8.775108e+001
1.326785e+003	8.776181e+001
1.327267e+003	8.777184e+001
1.327749e+003	8.778140e+001
1.328231e+003	8.779072e+001
1.328714e+003	8.779985e+001
1.329196e+003	8.780890e+001
1.329678e+003	8.781788e+001
1.330160e+003	8.782678e+001
1.330642e+003	8.783566e+001
1.331124e+003	8.784462e+001
1.331606e+003	8.785376e+001
1.332088e+003	8.786321e+001
1.332571e+003	8.787306e+001
1.333053e+003	8.788336e+001
1.333535e+003	8.789410e+001
1.334017e+003	8.790514e+001
1.334499e+003	8.791635e+001
1.334981e+003	8.792751e+001
1.335463e+003	8.793841e+001
1.335945e+003	8.794894e+001
1.336427e+003	8.795905e+001
1.336910e+003	8.796883e+001
1.337392e+003	8.797852e+001
1.337874e+003	8.798849e+001
1.338356e+003	8.799910e+001
1.338838e+003	8.801066e+001
1.339320e+003	8.802332e+001
1.339802e+003	8.803696e+001
1.340284e+003	8.805127e+001
1.340766e+003	8.806573e+001
1.341249e+003	8.807973e+001
1.341731e+003	8.809265e+001
1.342213e+003	8.810403e+001
1.342695e+003	8.811349e+001
1.343177e+003	8.812084e+001
1.343659e+003	8.812605e+001
1.344141e+003	8.812917e+001
1.344623e+003	8.813039e+001
1.345106e+003	8.812987e+001
1.345588e+003	8.812775e+001
1.346070e+003	8.812415e+001
1.346552e+003	8.811914e+001
1.347034e+003	8.811270e+001
1.347516e+003	8.810474e+001
1.347998e+003	8.809529e+001
1.348480e+003	8.808431e+001
1.348963e+003	8.807190e+001
1.349445e+003	8.805816e+001
1.349927e+003	8.804320e+001
1.350409e+003	8.802715e+001
1.350891e+003	8.801004e+001
1.351373e+003	8.799176e+001
1.351855e+003	8.797200e+001
1.352337e+003	8.795040e+001
1.352819e+003	8.792640e+001
1.353302e+003	8.789957e+001
1.353784e+003	8.786948e+001
1.354266e+003	8.783597e+001
1.354748e+003	8.779918e+001
1.355230e+003	8.775948e+001
1.355712e+003	8.771753e+001
1.356194e+003	8.767408e+001
1.356676e+003	8.762988e+001
1.357158e+003	8.758552e+001
1.357641e+003	8.754135e+001
1.358123e+003	8.749744e+001
1.358605e+003	8.745359e+001
1.359087e+003	8.740945e+001
1.359569e+003	8.736465e+001
1.360051e+003	8.731903e+001
1.360533e+003	8.727266e+001
1.361015e+003	8.722618e+001
1.361498e+003	8.718056e+001
1.361980e+003	8.713715e+001
1.362462e+003	8.709737e+001
1.362944e+003	8.706239e+001
1.363426e+003	8.703283e+001
1.363908e+003	8.700885e+001
1.364390e+003	8.698999e+001
1.364872e+003	8.697556e+001
1.365354e+003	8.696476e+001
1.365837e+003	8.695683e+001
1.366319e+003	8.695123e+001
1.366801e+003	8.694768e+001
1.367283e+003	8.694607e+001
1.367765e+003	8.694637e+001
1.368247e+003	8.694865e+001
1.368729e+003	8.695277e+001
1.369211e+003	8.695844e+001
1.369693e+003	8.696519e+001
1.370176e+003	8.697237e+001
1.370658e+003	8.697922e+001
1.371140e+003	8.698504e+001
1.371622e+003	8.698930e+001
1.372104e+003	8.699177e+001
1.372586e+003	8.699265e+001
1.373068e+003	8.699257e+001
1.373550e+003	8.699258e+001
1.374033e+003	8.699398e+001
1.374515e+003	8.699813e+001
1.374997e+003	8.700617e+001
1.375479e+003	8.701890e+001
1.375961e+003	8.703665e+001
1.376443e+003	8.705939e+001
1.376925e+003	8.708681e+001
1.377407e+003	8.711863e+001
1.377890e+003	8.715449e+001
1.378372e+003	8.719415e+001
1.378854e+003	8.723740e+001
1.379336e+003	8.728403e+001
1.379818e+003	8.733370e+001
1.380300e+003	8.738594e+001
1.380782e+003	8.744009e+001
1.381264e+003	8.749539e+001
1.381746e+003	8.755103e+001
1.382229e+003	8.760627e+001
1.382711e+003	8.766054e+001
1.383193e+003	8.771347e+001
1.383675e+003	8.776495e+001
1.384157e+003	8.781492e+001
1.384639e+003	8.786348e+001
1.385121e+003	8.791067e+001
1.385603e+003	8.795633e+001
1.386085e+003	8.800010e+001
1.386568e+003	8.804136e+001
1.387050e+003	8.807944e+001
1.387532e+003	8.811366e+001
1.388014e+003	8.814357e+001
1.388496e+003	8.816917e+001
1.388978e+003	8.819068e+001
1.389460e+003	8.820878e+001
1.389942e+003	8.822424e+001
1.390425e+003	8.823797e+001
1.390907e+003	8.825085e+001
1.391389e+003	8.826369e+001
1.391871e+003	8.827714e+001
1.392353e+003	8.829167e+001
1.392835e+003	8.830754e+001
1.393317e+003	8.832472e+001
1.393799e+003	8.834280e+001
1.394281e+003	8.836120e+001
1.394764e+003	8.837903e+001
1.395246e+003	8.839532e+001
1.395728e+003	8.840916e+001
1.396210e+003	8.841983e+001
1.396692e+003	8.842692e+001
1.397174e+003	8.843037e+001
1.397656e+003	8.843055e+001
1.398138e+003	8.842794e+001
1.398620e+003	8.842330e+001
1.399103e+003	8.841737e+001
1.399585e+003	8.841086e+001
1.400067e+003	8.840437e+001
1.400549e+003	8.839834e+001
1.401031e+003	8.839314e+001
1.401513e+003	8.838903e+001
1.401995e+003	8.838618e+001
1.402477e+003	8.838477e+001
1.402960e+003	8.838488e+001
1.403442e+003	8.838657e+001
1.403924e+003	8.838983e+001
1.404406e+003	8.839449e+001
1.404888e+003	8.840015e+001
1.405370e+003	8.840639e+001
1.405852e+003	8.841249e+001
1.406334e+003	8.841781e+001
1.406817e+003	8.842162e+001
1.407299e+003	8.842331e+001
1.407781e+003	8.842239e+001
1.408263e+003	8.841854e+001
1.408745e+003	8.841164e+001
1.409227e+003	8.840169e+001
1.409709e+003	8.838891e+001
1.410191e+003	8.837366e+001
1.410673e+003	8.835651e+001
1.411156e+003	8.833803e+001
1.411638e+003	8.831887e+001
1.412120e+003	8.829963e+001
1.412602e+003	8.828075e+001
1.413084e+003	8.826255e+001
1.413566e+003	8.824527e+001
1.414048e+003	8.822897e+001
1.414530e+003	8.821377e+001
1.415012e+003	8.819979e+001
1.415495e+003	8.818739e+001
1.415977e+003	8.817701e+001
1.416459e+003	8.816929e+001
1.416941e+003	8.816501e+001
1.417423e+003	8.816486e+001
1.417905e+003	8.816922e+001
1.418387e+003	8.817811e+001
1.418869e+003	8.819097e+001
1.419352e+003	8.820686e+001
1.419834e+003	8.822472e+001
1.420316e+003	8.824369e+001
1.420798e+003	8.826317e+001
1.421280e+003	8.828293e+001
1.421762e+003	8.830296e+001
1.422244e+003	8.832349e+001
1.422726e+003	8.834457e+001
1.423208e+003	8.836633e+001
1.423691e+003	8.838856e+001
1.424173e+003	8.841104e+001
1.424655e+003	8.843342e+001
1.425137e+003	8.845522e+001
1.425619e+003	8.847614e+001
1.426101e+003	8.849590e+001
1.426583e+003	8.851445e+001
1.427065e+003	8.853185e+001
1.427547e+003	8.854831e+001
1.428030e+003	8.856409e+001
1.428512e+003	8.857949e+001
1.428994e+003	8.859477e+001
1.429476e+003	8.861004e+001
1.429958e+003	8.862537e+001
1.430440e+003	8.864064e+001
1.430922e+003	8.865577e+001
1.431404e+003	8.867063e+001
1.431887e+003	8.868523e+001
1.432369e+003	8.869970e+001
1.432851e+003	8.871420e+001
1.433333e+003	8.872913e+001
1.433815e+003	8.874483e+001
1.434297e+003	8.876161e+001
1.434779e+003	8.877966e+001
1.435261e+003	8.879890e+001
1.435744e+003	8.881892e+001
1.436226e+003	8.883897e+001
1.436708e+003	8.885819e+001
1.437190e+003	8.887570e+001
1.437672e+003	8.889095e+001
1.438154e+003	8.890369e+001
1.438636e+003	8.891415e+001
1.439118e+003	8.892268e+001
1.439600e+003	8.892976e+001
1.440083e+003	8.893592e+001
1.440565e+003	8.894151e+001
1.441047e+003	8.894675e+001
1.441529e+003	8.895180e+001
1.442011e+003	8.895657e+001
1.442493e+003	8.896098e+001
1.442975e+003	8.896478e+001
1.443457e+003	8.896780e+001
1.443939e+003	8.896975e+001
1.444422e+003	8.897044e+001
1.444904e+003	8.896962e+001
1.445386e+003	8.896714e+001
1.445868e+003	8.896278e+001
1.446350e+003	8.895640e+001
1.446832e+003	8.894778e+001
1.447314e+003	8.893678e+001
1.447796e+003	8.892329e+001
1.448279e+003	8.890742e+001
1.448761e+003	8.888933e+001
1.449243e+003	8.886938e+001
1.449725e+003	8.884808e+001
1.450207e+003	8.882603e+001
1.450689e+003	8.880375e+001
1.451171e+003	8.878185e+001
1.451653e+003	8.876081e+001
1.452135e+003	8.874099e+001
1.452618e+003	8.872269e+001
1.453100e+003	8.870612e+001
1.453582e+003	8.869142e+001
1.454064e+003	8.867871e+001
1.454546e+003	8.866802e+001
1.455028e+003	8.865943e+001
1.455510e+003	8.865292e+001
1.455992e+003	8.864848e+001
1.456474e+003	8.864597e+001
1.456957e+003	8.864521e+001
1.457439e+003	8.864578e+001
1.457921e+003	8.864729e+001
1.458403e+003	8.864935e+001
1.458885e+003	8.865168e+001
1.459367e+003	8.865415e+001
1.459849e+003	8.865676e+001
1.460331e+003	8.865970e+001
1.460814e+003	8.866333e+001
1.461296e+003	8.866827e+001
1.461778e+003	8.867540e+001
1.462260e+003	8.868598e+001
1.462742e+003	8.870155e+001
1.463224e+003	8.872379e+001
1.463706e+003	8.875434e+001
[truncated: 5,261 more rows]
