# Supplementary material for: Dataset of alkaline ethylene glycol pretreatment and two-staged acid hydrolysis using oil palm empty fruit bunch
Source: Data Brief. 2020 Mar 17;30:105431. doi: 10.1016/j.dib.2020.105431 (PMC7118301; doi:10.1016/j.dib.2020.105431)
Supplement: Supplementary file 1 [file mmc1.zip › Supplementary files/Fig. 1. FTIR/Treated DEFB.CSV]

4.999550e+002	9.736074e+001
5.004371e+002	9.735117e+001
5.009193e+002	9.730988e+001
5.014014e+002	9.728183e+001
5.018835e+002	9.722955e+001
5.023656e+002	9.717513e+001
5.028477e+002	9.712464e+001
5.033298e+002	9.709365e+001
5.038120e+002	9.708675e+001
5.042941e+002	9.707479e+001
5.047762e+002	9.707547e+001
5.052583e+002	9.707710e+001
5.057404e+002	9.710670e+001
5.062225e+002	9.714067e+001
5.067047e+002	9.719834e+001
5.071868e+002	9.723271e+001
5.076689e+002	9.730747e+001
5.081510e+002	9.738677e+001
5.086331e+002	9.744719e+001
5.091152e+002	9.750751e+001
5.095974e+002	9.756882e+001
5.100795e+002	9.761224e+001
5.105616e+002	9.761481e+001
5.110437e+002	9.764708e+001
5.115258e+002	9.763075e+001
5.120079e+002	9.760015e+001
5.124901e+002	9.759301e+001
5.129722e+002	9.759621e+001
5.134543e+002	9.752544e+001
5.139364e+002	9.746082e+001
5.144185e+002	9.740804e+001
5.149006e+002	9.736998e+001
5.153828e+002	9.734501e+001
5.158649e+002	9.732949e+001
5.163470e+002	9.732582e+001
5.168291e+002	9.732556e+001
5.173112e+002	9.732192e+001
5.177933e+002	9.733118e+001
5.182755e+002	9.732817e+001
5.187576e+002	9.733137e+001
5.192397e+002	9.732640e+001
5.197218e+002	9.730919e+001
5.202039e+002	9.727823e+001
5.206860e+002	9.723524e+001
5.211682e+002	9.718535e+001
5.216503e+002	9.713516e+001
5.221324e+002	9.709170e+001
5.226145e+002	9.705709e+001
5.230966e+002	9.704410e+001
5.235787e+002	9.705196e+001
5.240609e+002	9.707047e+001
5.245430e+002	9.710355e+001
5.250251e+002	9.715491e+001
5.255072e+002	9.721060e+001
5.259893e+002	9.727544e+001
5.264714e+002	9.733282e+001
5.269536e+002	9.736866e+001
5.274357e+002	9.737592e+001
5.279178e+002	9.736994e+001
5.283999e+002	9.734861e+001
5.288820e+002	9.731476e+001
5.293641e+002	9.727280e+001
5.298463e+002	9.722719e+001
5.303284e+002	9.718228e+001
5.308105e+002	9.714259e+001
5.312926e+002	9.711256e+001
5.317747e+002	9.709629e+001
5.322568e+002	9.709639e+001
5.327390e+002	9.711326e+001
5.332211e+002	9.714443e+001
5.337032e+002	9.718538e+001
5.341853e+002	9.722984e+001
5.346674e+002	9.727222e+001
5.351495e+002	9.730884e+001
5.356317e+002	9.733855e+001
5.361138e+002	9.736164e+001
5.365959e+002	9.737883e+001
5.370780e+002	9.738969e+001
5.375601e+002	9.739269e+001
5.380422e+002	9.738534e+001
5.385244e+002	9.736607e+001
5.390065e+002	9.734087e+001
5.394886e+002	9.731013e+001
5.399707e+002	9.727425e+001
5.404528e+002	9.724605e+001
5.409349e+002	9.723093e+001
5.414171e+002	9.722243e+001
5.418992e+002	9.723302e+001
5.423813e+002	9.725238e+001
5.428634e+002	9.727295e+001
5.433455e+002	9.728965e+001
5.438276e+002	9.729583e+001
5.443098e+002	9.729656e+001
5.447919e+002	9.728859e+001
5.452740e+002	9.727363e+001
5.457561e+002	9.724733e+001
5.462382e+002	9.721745e+001
5.467203e+002	9.718215e+001
5.472025e+002	9.714716e+001
5.476846e+002	9.711745e+001
5.481667e+002	9.709762e+001
5.486488e+002	9.709180e+001
5.491309e+002	9.709351e+001
5.496130e+002	9.710105e+001
5.500952e+002	9.710769e+001
5.505773e+002	9.710714e+001
5.510594e+002	9.709615e+001
5.515415e+002	9.707455e+001
5.520236e+002	9.704752e+001
5.525057e+002	9.702043e+001
5.529879e+002	9.699339e+001
5.534700e+002	9.697441e+001
5.539521e+002	9.696217e+001
5.544342e+002	9.695665e+001
5.549163e+002	9.695608e+001
5.553984e+002	9.695702e+001
5.558806e+002	9.695628e+001
5.563627e+002	9.695215e+001
5.568448e+002	9.694156e+001
5.573269e+002	9.692420e+001
5.578090e+002	9.690232e+001
5.582911e+002	9.688027e+001
5.587733e+002	9.686907e+001
5.592554e+002	9.686572e+001
5.597375e+002	9.687624e+001
5.602196e+002	9.690122e+001
5.607017e+002	9.693607e+001
5.611838e+002	9.697487e+001
5.616660e+002	9.700309e+001
5.621481e+002	9.702778e+001
5.626302e+002	9.704620e+001
5.631123e+002	9.706090e+001
5.635944e+002	9.707738e+001
5.640765e+002	9.709962e+001
5.645587e+002	9.712834e+001
5.650408e+002	9.716038e+001
5.655229e+002	9.719013e+001
5.660050e+002	9.721169e+001
5.664871e+002	9.722155e+001
5.669692e+002	9.721948e+001
5.674514e+002	9.720890e+001
5.679335e+002	9.719493e+001
5.684156e+002	9.717848e+001
5.688977e+002	9.717252e+001
5.693798e+002	9.717567e+001
5.698619e+002	9.718473e+001
5.703441e+002	9.720163e+001
5.708262e+002	9.722719e+001
5.713083e+002	9.725935e+001
5.717904e+002	9.729507e+001
5.722725e+002	9.732959e+001
5.727546e+002	9.735816e+001
5.732368e+002	9.737134e+001
5.737189e+002	9.736658e+001
5.742010e+002	9.734370e+001
5.746831e+002	9.730716e+001
5.751652e+002	9.726543e+001
5.756473e+002	9.722845e+001
5.761295e+002	9.720460e+001
5.766116e+002	9.719771e+001
5.770937e+002	9.720673e+001
5.775758e+002	9.722700e+001
5.780579e+002	9.725323e+001
5.785400e+002	9.728120e+001
5.790222e+002	9.730894e+001
5.795043e+002	9.733588e+001
5.799864e+002	9.736210e+001
5.804685e+002	9.738700e+001
5.809506e+002	9.740943e+001
5.814327e+002	9.742785e+001
5.819149e+002	9.744162e+001
5.823970e+002	9.745135e+001
5.828791e+002	9.745908e+001
5.833612e+002	9.746727e+001
5.838433e+002	9.747797e+001
5.843254e+002	9.749188e+001
5.848076e+002	9.750851e+001
5.852897e+002	9.752629e+001
5.857718e+002	9.754388e+001
5.862539e+002	9.756044e+001
5.867360e+002	9.757613e+001
5.872181e+002	9.759220e+001
5.877003e+002	9.760793e+001
5.881824e+002	9.762264e+001
5.886645e+002	9.763509e+001
5.891466e+002	9.764379e+001
5.896287e+002	9.764794e+001
5.901108e+002	9.764768e+001
5.905930e+002	9.764449e+001
5.910751e+002	9.764035e+001
5.915572e+002	9.763708e+001
5.920393e+002	9.763546e+001
5.925214e+002	9.763515e+001
5.930035e+002	9.763519e+001
5.934857e+002	9.763482e+001
5.939678e+002	9.763420e+001
5.944499e+002	9.763444e+001
5.949320e+002	9.763702e+001
5.954141e+002	9.764316e+001
5.958962e+002	9.765311e+001
5.963784e+002	9.766618e+001
5.968605e+002	9.768091e+001
5.973426e+002	9.769610e+001
5.978247e+002	9.771103e+001
5.983068e+002	9.772594e+001
5.987889e+002	9.774123e+001
5.992711e+002	9.775697e+001
5.997532e+002	9.777194e+001
6.002353e+002	9.778381e+001
6.007174e+002	9.778956e+001
6.011995e+002	9.778694e+001
6.016816e+002	9.777546e+001
6.021638e+002	9.775707e+001
6.026459e+002	9.773575e+001
6.031280e+002	9.771664e+001
6.036101e+002	9.770444e+001
6.040922e+002	9.770227e+001
6.045743e+002	9.771053e+001
6.050565e+002	9.772714e+001
6.055386e+002	9.774814e+001
6.060207e+002	9.776936e+001
6.065028e+002	9.778760e+001
6.069849e+002	9.780180e+001
6.074670e+002	9.781300e+001
6.079492e+002	9.782384e+001
6.084313e+002	9.783719e+001
6.089134e+002	9.785532e+001
6.093955e+002	9.787878e+001
6.098776e+002	9.790666e+001
6.103597e+002	9.793689e+001
6.108419e+002	9.796716e+001
6.113240e+002	9.799542e+001
6.118061e+002	9.802047e+001
6.122882e+002	9.804141e+001
6.127703e+002	9.805727e+001
6.132524e+002	9.806663e+001
6.137346e+002	9.806768e+001
6.142167e+002	9.805865e+001
6.146988e+002	9.803919e+001
6.151809e+002	9.801107e+001
6.156630e+002	9.797904e+001
6.161451e+002	9.794992e+001
6.166273e+002	9.793127e+001
6.171094e+002	9.792894e+001
6.175915e+002	9.794514e+001
6.180736e+002	9.797776e+001
6.185557e+002	9.802146e+001
6.190378e+002	9.806949e+001
6.195200e+002	9.811615e+001
6.200021e+002	9.815768e+001
6.204842e+002	9.819300e+001
6.209663e+002	9.822270e+001
6.214484e+002	9.824805e+001
6.219305e+002	9.826988e+001
6.224127e+002	9.828851e+001
6.228948e+002	9.830376e+001
6.233769e+002	9.831605e+001
6.238590e+002	9.832664e+001
6.243411e+002	9.833784e+001
6.248232e+002	9.835201e+001
6.253054e+002	9.837071e+001
6.257875e+002	9.839333e+001
6.262696e+002	9.841730e+001
6.267517e+002	9.843876e+001
6.272338e+002	9.845419e+001
6.277159e+002	9.846146e+001
6.281981e+002	9.846082e+001
6.286802e+002	9.845444e+001
6.291623e+002	9.844566e+001
6.296444e+002	9.843768e+001
6.301265e+002	9.843282e+001
6.306086e+002	9.843204e+001
6.310908e+002	9.843529e+001
6.315729e+002	9.844197e+001
6.320550e+002	9.845158e+001
6.325371e+002	9.846356e+001
6.330192e+002	9.847743e+001
6.335013e+002	9.849221e+001
6.339835e+002	9.850677e+001
6.344656e+002	9.851981e+001
6.349477e+002	9.853070e+001
6.354298e+002	9.853966e+001
6.359119e+002	9.854794e+001
6.363940e+002	9.855702e+001
6.368762e+002	9.856817e+001
6.373583e+002	9.858147e+001
6.378404e+002	9.859605e+001
6.383225e+002	9.861050e+001
6.388046e+002	9.862378e+001
6.392867e+002	9.863583e+001
6.397689e+002	9.864787e+001
6.402510e+002	9.866158e+001
6.407331e+002	9.867829e+001
6.412152e+002	9.869792e+001
6.416973e+002	9.871893e+001
6.421794e+002	9.873866e+001
6.426616e+002	9.875449e+001
6.431437e+002	9.876488e+001
6.436258e+002	9.877013e+001
6.441079e+002	9.877163e+001
6.445900e+002	9.877124e+001
6.450721e+002	9.877011e+001
6.455543e+002	9.876791e+001
6.460364e+002	9.876312e+001
6.465185e+002	9.875400e+001
6.470006e+002	9.873953e+001
6.474827e+002	9.872051e+001
6.479648e+002	9.869922e+001
6.484470e+002	9.867873e+001
6.489291e+002	9.866132e+001
6.494112e+002	9.864784e+001
6.498933e+002	9.863738e+001
6.503754e+002	9.862817e+001
6.508575e+002	9.861855e+001
6.513397e+002	9.860812e+001
6.518218e+002	9.859765e+001
6.523039e+002	9.858866e+001
6.527860e+002	9.858244e+001
6.532681e+002	9.857948e+001
6.537502e+002	9.857934e+001
6.542324e+002	9.858150e+001
6.547145e+002	9.858591e+001
6.551966e+002	9.859369e+001
6.556787e+002	9.860661e+001
6.561608e+002	9.862627e+001
6.566429e+002	9.865295e+001
6.571251e+002	9.868500e+001
6.576072e+002	9.871906e+001
6.580893e+002	9.875138e+001
6.585714e+002	9.877905e+001
6.590535e+002	9.880149e+001
6.595356e+002	9.882036e+001
6.600178e+002	9.883920e+001
6.604999e+002	9.886137e+001
6.609820e+002	9.888902e+001
6.614641e+002	9.892187e+001
6.619462e+002	9.895747e+001
6.624283e+002	9.899202e+001
6.629105e+002	9.902160e+001
6.633926e+002	9.904342e+001
6.638747e+002	9.905637e+001
6.643568e+002	9.906091e+001
6.648389e+002	9.905865e+001
6.653210e+002	9.905180e+001
6.658032e+002	9.904350e+001
6.662853e+002	9.903843e+001
6.667674e+002	9.904412e+001
6.672495e+002	9.907040e+001
6.677316e+002	9.912487e+001
6.682137e+002	9.920304e+001
6.686959e+002	9.928548e+001
6.691780e+002	9.935111e+001
6.696601e+002	9.939173e+001
6.701422e+002	9.941132e+001
6.706243e+002	9.941843e+001
6.711064e+002	9.942108e+001
6.715886e+002	9.942518e+001
6.720707e+002	9.943403e+001
6.725528e+002	9.944859e+001
6.730349e+002	9.946751e+001
6.735170e+002	9.948817e+001
6.739991e+002	9.950784e+001
6.744813e+002	9.952519e+001
6.749634e+002	9.954053e+001
6.754455e+002	9.955549e+001
6.759276e+002	9.957159e+001
6.764097e+002	9.958958e+001
6.768918e+002	9.960851e+001
6.773740e+002	9.962672e+001
6.778561e+002	9.964259e+001
6.783382e+002	9.965595e+001
6.788203e+002	9.966812e+001
6.793024e+002	9.968182e+001
6.797845e+002	9.969958e+001
6.802667e+002	9.972285e+001
6.807488e+002	9.975104e+001
6.812309e+002	9.978177e+001
6.817130e+002	9.981197e+001
6.821951e+002	9.983900e+001
6.826772e+002	9.986135e+001
6.831594e+002	9.987891e+001
6.836415e+002	9.989218e+001
6.841236e+002	9.990192e+001
6.846057e+002	9.990843e+001
6.850878e+002	9.991212e+001
6.855699e+002	9.991365e+001
6.860521e+002	9.991474e+001
6.865342e+002	9.991811e+001
6.870163e+002	9.992699e+001
6.874984e+002	9.994370e+001
6.879805e+002	9.996843e+001
6.884626e+002	9.999841e+001
6.889448e+002	1.000284e+002
6.894269e+002	1.000523e+002
6.899090e+002	1.000650e+002
6.903911e+002	1.000643e+002
6.908732e+002	1.000515e+002
6.913553e+002	1.000305e+002
6.918375e+002	1.000071e+002
6.923196e+002	9.998642e+001
6.928017e+002	9.997196e+001
6.932838e+002	9.996472e+001
6.937659e+002	9.996351e+001
6.942480e+002	9.996586e+001
6.947302e+002	9.996924e+001
6.952123e+002	9.997182e+001
6.956944e+002	9.997304e+001
6.961765e+002	9.997337e+001
6.966586e+002	9.997408e+001
6.971407e+002	9.997637e+001
6.976229e+002	9.998141e+001
6.981050e+002	9.998972e+001
6.985871e+002	1.000013e+002
6.990692e+002	1.000155e+002
6.995513e+002	1.000313e+002
7.000334e+002	1.000474e+002
7.005156e+002	1.000627e+002
7.009977e+002	1.000766e+002
7.014798e+002	1.000892e+002
7.019619e+002	1.001015e+002
7.024440e+002	1.001148e+002
7.029261e+002	1.001305e+002
7.034083e+002	1.001496e+002
7.038904e+002	1.001717e+002
7.043725e+002	1.001957e+002
7.048546e+002	1.002193e+002
7.053367e+002	1.002398e+002
7.058188e+002	1.002549e+002
7.063010e+002	1.002631e+002
7.067831e+002	1.002642e+002
7.072652e+002	1.002591e+002
7.077473e+002	1.002496e+002
7.082294e+002	1.002383e+002
7.087115e+002	1.002275e+002
7.091937e+002	1.002197e+002
7.096758e+002	1.002162e+002
7.101579e+002	1.002180e+002
7.106400e+002	1.002247e+002
7.111221e+002	1.002352e+002
7.116042e+002	1.002479e+002
7.120864e+002	1.002607e+002
7.125685e+002	1.002722e+002
7.130506e+002	1.002816e+002
7.135327e+002	1.002895e+002
7.140148e+002	1.002970e+002
7.144969e+002	1.003062e+002
7.149791e+002	1.003186e+002
7.154612e+002	1.003354e+002
7.159433e+002	1.003566e+002
7.164254e+002	1.003814e+002
7.169075e+002	1.004081e+002
7.173896e+002	1.004347e+002
7.178718e+002	1.004596e+002
7.183539e+002	1.004813e+002
7.188360e+002	1.004991e+002
7.193181e+002	1.005131e+002
7.198002e+002	1.005240e+002
7.202823e+002	1.005328e+002
7.207645e+002	1.005409e+002
7.212466e+002	1.005495e+002
7.217287e+002	1.005599e+002
7.222108e+002	1.005725e+002
7.226929e+002	1.005875e+002
7.231750e+002	1.006045e+002
7.236572e+002	1.006226e+002
7.241393e+002	1.006408e+002
7.246214e+002	1.006582e+002
7.251035e+002	1.006736e+002
7.255856e+002	1.006868e+002
7.260677e+002	1.006973e+002
7.265499e+002	1.007056e+002
7.270320e+002	1.007121e+002
7.275141e+002	1.007175e+002
7.279962e+002	1.007222e+002
7.284783e+002	1.007263e+002
7.289604e+002	1.007296e+002
7.294426e+002	1.007320e+002
7.299247e+002	1.007334e+002
7.304068e+002	1.007339e+002
7.308889e+002	1.007343e+002
7.313710e+002	1.007359e+002
7.318531e+002	1.007395e+002
7.323353e+002	1.007457e+002
7.328174e+002	1.007541e+002
7.332995e+002	1.007633e+002
7.337816e+002	1.007712e+002
7.342637e+002	1.007758e+002
7.347458e+002	1.007762e+002
7.352280e+002	1.007730e+002
7.357101e+002	1.007685e+002
7.361922e+002	1.007662e+002
7.366743e+002	1.007696e+002
7.371564e+002	1.007810e+002
7.376385e+002	1.008009e+002
7.381207e+002	1.008273e+002
7.386028e+002	1.008564e+002
7.390849e+002	1.008841e+002
7.395670e+002	1.009065e+002
7.400491e+002	1.009215e+002
7.405313e+002	1.009286e+002
7.410134e+002	1.009290e+002
7.414955e+002	1.009248e+002
7.419776e+002	1.009179e+002
7.424597e+002	1.009100e+002
7.429418e+002	1.009020e+002
7.434240e+002	1.008946e+002
7.439061e+002	1.008886e+002
7.443882e+002	1.008848e+002
7.448703e+002	1.008843e+002
7.453524e+002	1.008879e+002
7.458345e+002	1.008959e+002
7.463167e+002	1.009079e+002
7.467988e+002	1.009226e+002
7.472809e+002	1.009387e+002
7.477630e+002	1.009550e+002
7.482451e+002	1.009708e+002
7.487272e+002	1.009860e+002
7.492094e+002	1.010005e+002
7.496915e+002	1.010144e+002
7.501736e+002	1.010277e+002
7.506557e+002	1.010400e+002
7.511378e+002	1.010511e+002
7.516199e+002	1.010615e+002
7.521021e+002	1.010719e+002
7.525842e+002	1.010837e+002
7.530663e+002	1.010980e+002
7.535484e+002	1.011156e+002
7.540305e+002	1.011357e+002
7.545126e+002	1.011568e+002
7.549948e+002	1.011762e+002
7.554769e+002	1.011915e+002
7.559590e+002	1.012011e+002
7.564411e+002	1.012049e+002
7.569232e+002	1.012044e+002
7.574053e+002	1.012023e+002
7.578875e+002	1.012015e+002
7.583696e+002	1.012046e+002
7.588517e+002	1.012124e+002
7.593338e+002	1.012241e+002
7.598159e+002	1.012376e+002
7.602980e+002	1.012498e+002
7.607802e+002	1.012579e+002
7.612623e+002	1.012599e+002
7.617444e+002	1.012554e+002
7.622265e+002	1.012452e+002
7.627086e+002	1.012314e+002
7.631907e+002	1.012166e+002
7.636729e+002	1.012030e+002
7.641550e+002	1.011926e+002
7.646371e+002	1.011864e+002
7.651192e+002	1.011848e+002
7.656013e+002	1.011878e+002
7.660834e+002	1.011954e+002
7.665656e+002	1.012072e+002
7.670477e+002	1.012232e+002
7.675298e+002	1.012428e+002
7.680119e+002	1.012652e+002
7.684940e+002	1.012888e+002
7.689761e+002	1.013115e+002
7.694583e+002	1.013308e+002
7.699404e+002	1.013444e+002
7.704225e+002	1.013506e+002
7.709046e+002	1.013491e+002
7.713867e+002	1.013406e+002
7.718688e+002	1.013270e+002
7.723510e+002	1.013110e+002
7.728331e+002	1.012954e+002
7.733152e+002	1.012825e+002
7.737973e+002	1.012733e+002
7.742794e+002	1.012678e+002
7.747615e+002	1.012648e+002
7.752437e+002	1.012627e+002
7.757258e+002	1.012598e+002
7.762079e+002	1.012548e+002
7.766900e+002	1.012475e+002
7.771721e+002	1.012386e+002
7.776542e+002	1.012295e+002
7.781364e+002	1.012221e+002
7.786185e+002	1.012178e+002
7.791006e+002	1.012177e+002
7.795827e+002	1.012220e+002
7.800648e+002	1.012305e+002
7.805469e+002	1.012424e+002
7.810291e+002	1.012568e+002
7.815112e+002	1.012730e+002
7.819933e+002	1.012901e+002
7.824754e+002	1.013073e+002
7.829575e+002	1.013240e+002
7.834396e+002	1.013389e+002
7.839218e+002	1.013511e+002
7.844039e+002	1.013596e+002
7.848860e+002	1.013641e+002
7.853681e+002	1.013646e+002
7.858502e+002	1.013621e+002
7.863323e+002	1.013582e+002
7.868145e+002	1.013543e+002
7.872966e+002	1.013520e+002
7.877787e+002	1.013523e+002
7.882608e+002	1.013554e+002
7.887429e+002	1.013606e+002
7.892250e+002	1.013664e+002
7.897072e+002	1.013711e+002
7.901893e+002	1.013725e+002
7.906714e+002	1.013686e+002
7.911535e+002	1.013585e+002
7.916356e+002	1.013422e+002
7.921177e+002	1.013211e+002
7.925999e+002	1.012978e+002
7.930820e+002	1.012756e+002
7.935641e+002	1.012575e+002
7.940462e+002	1.012456e+002
7.945283e+002	1.012403e+002
7.950104e+002	1.012405e+002
7.954926e+002	1.012437e+002
7.959747e+002	1.012471e+002
7.964568e+002	1.012488e+002
7.969389e+002	1.012485e+002
7.974210e+002	1.012475e+002
7.979031e+002	1.012483e+002
7.983853e+002	1.012537e+002
7.988674e+002	1.012658e+002
7.993495e+002	1.012848e+002
7.998316e+002	1.013090e+002
8.003137e+002	1.013355e+002
8.007958e+002	1.013605e+002
8.012780e+002	1.013806e+002
8.017601e+002	1.013935e+002
8.022422e+002	1.013981e+002
8.027243e+002	1.013949e+002
8.032064e+002	1.013854e+002
8.036885e+002	1.013723e+002
8.041707e+002	1.013585e+002
8.046528e+002	1.013470e+002
8.051349e+002	1.013403e+002
8.056170e+002	1.013401e+002
8.060991e+002	1.013473e+002
8.065812e+002	1.013611e+002
8.070634e+002	1.013800e+002
8.075455e+002	1.014017e+002
8.080276e+002	1.014236e+002
8.085097e+002	1.014435e+002
8.089918e+002	1.014594e+002
8.094739e+002	1.014700e+002
8.099561e+002	1.014740e+002
8.104382e+002	1.014706e+002
8.109203e+002	1.014593e+002
8.114024e+002	1.014408e+002
8.118845e+002	1.014170e+002
8.123666e+002	1.013910e+002
8.128488e+002	1.013670e+002
8.133309e+002	1.013490e+002
8.138130e+002	1.013397e+002
8.142951e+002	1.013401e+002
8.147772e+002	1.013484e+002
8.152593e+002	1.013617e+002
8.157415e+002	1.013762e+002
8.162236e+002	1.013888e+002
8.167057e+002	1.013984e+002
8.171878e+002	1.014054e+002
8.176699e+002	1.014111e+002
8.181520e+002	1.014167e+002
8.186342e+002	1.014222e+002
8.191163e+002	1.014265e+002
8.195984e+002	1.014274e+002
8.200805e+002	1.014236e+002
8.205626e+002	1.014150e+002
8.210447e+002	1.014038e+002
8.215269e+002	1.013935e+002
8.220090e+002	1.013878e+002
8.224911e+002	1.013889e+002
8.229732e+002	1.013966e+002
8.234553e+002	1.014079e+002
8.239374e+002	1.014182e+002
8.244196e+002	1.014227e+002
8.249017e+002	1.014184e+002
8.253838e+002	1.014046e+002
8.258659e+002	1.013835e+002
8.263480e+002	1.013593e+002
8.268301e+002	1.013366e+002
8.273123e+002	1.013193e+002
8.277944e+002	1.013097e+002
8.282765e+002	1.013083e+002
8.287586e+002	1.013139e+002
8.292407e+002	1.013240e+002
8.297228e+002	1.013357e+002
8.302050e+002	1.013460e+002
8.306871e+002	1.013525e+002
8.311692e+002	1.013533e+002
8.316513e+002	1.013482e+002
8.321334e+002	1.013384e+002
8.326155e+002	1.013267e+002
8.330977e+002	1.013166e+002
8.335798e+002	1.013115e+002
8.340619e+002	1.013135e+002
8.345440e+002	1.013227e+002
8.350261e+002	1.013368e+002
8.355082e+002	1.013522e+002
8.359904e+002	1.013650e+002
8.364725e+002	1.013727e+002
8.369546e+002	1.013747e+002
8.374367e+002	1.013730e+002
8.379188e+002	1.013706e+002
8.384009e+002	1.013710e+002
8.388831e+002	1.013763e+002
8.393652e+002	1.013865e+002
8.398473e+002	1.013999e+002
8.403294e+002	1.014136e+002
8.408115e+002	1.014242e+002
8.412936e+002	1.014294e+002
8.417758e+002	1.014284e+002
8.422579e+002	1.014216e+002
8.427400e+002	1.014106e+002
8.432221e+002	1.013975e+002
8.437042e+002	1.013849e+002
8.441863e+002	1.013748e+002
8.446685e+002	1.013691e+002
8.451506e+002	1.013689e+002
8.456327e+002	1.013742e+002
8.461148e+002	1.013837e+002
8.465969e+002	1.013944e+002
8.470790e+002	1.014027e+002
8.475612e+002	1.014049e+002
8.480433e+002	1.013983e+002
8.485254e+002	1.013824e+002
8.490075e+002	1.013596e+002
8.494896e+002	1.013341e+002
8.499717e+002	1.013115e+002
8.504539e+002	1.012964e+002
8.509360e+002	1.012915e+002
8.514181e+002	1.012963e+002
8.519002e+002	1.013077e+002
8.523823e+002	1.013208e+002
8.528644e+002	1.013311e+002
8.533466e+002	1.013350e+002
8.538287e+002	1.013314e+002
8.543108e+002	1.013215e+002
8.547929e+002	1.013082e+002
8.552750e+002	1.012947e+002
8.557571e+002	1.012838e+002
8.562393e+002	1.012771e+002
8.567214e+002	1.012750e+002
8.572035e+002	1.012769e+002
8.576856e+002	1.012822e+002
8.581677e+002	1.012897e+002
8.586498e+002	1.012987e+002
8.591320e+002	1.013087e+002
8.596141e+002	1.013188e+002
8.600962e+002	1.013282e+002
8.605783e+002	1.013357e+002
8.610604e+002	1.013404e+002
8.615425e+002	1.013417e+002
8.620247e+002	1.013397e+002
8.625068e+002	1.013352e+002
8.629889e+002	1.013295e+002
8.634710e+002	1.013240e+002
8.639531e+002	1.013195e+002
8.644352e+002	1.013168e+002
8.649174e+002	1.013155e+002
8.653995e+002	1.013155e+002
8.658816e+002	1.013163e+002
8.663637e+002	1.013178e+002
8.668458e+002	1.013204e+002
8.673279e+002	1.013242e+002
8.678101e+002	1.013295e+002
8.682922e+002	1.013358e+002
8.687743e+002	1.013416e+002
8.692564e+002	1.013453e+002
8.697385e+002	1.013447e+002
8.702206e+002	1.013386e+002
8.707028e+002	1.013264e+002
8.711849e+002	1.013094e+002
8.716670e+002	1.012896e+002
8.721491e+002	1.012695e+002
8.726312e+002	1.012511e+002
8.731133e+002	1.012356e+002
8.735955e+002	1.012225e+002
8.740776e+002	1.012103e+002
8.745597e+002	1.011975e+002
8.750418e+002	1.011829e+002
8.755239e+002	1.011666e+002
8.760060e+002	1.011500e+002
8.764882e+002	1.011350e+002
8.769703e+002	1.011232e+002
8.774524e+002	1.011147e+002
8.779345e+002	1.011081e+002
8.784166e+002	1.011005e+002
8.788987e+002	1.010884e+002
8.793809e+002	1.010692e+002
8.798630e+002	1.010422e+002
8.803451e+002	1.010089e+002
8.808272e+002	1.009726e+002
8.813093e+002	1.009374e+002
8.817914e+002	1.009065e+002
8.822736e+002	1.008815e+002
8.827557e+002	1.008614e+002
8.832378e+002	1.008439e+002
8.837199e+002	1.008259e+002
8.842020e+002	1.008049e+002
8.846841e+002	1.007799e+002
8.851663e+002	1.007517e+002
8.856484e+002	1.007224e+002
8.861305e+002	1.006943e+002
8.866126e+002	1.006692e+002
8.870947e+002	1.006474e+002
8.875768e+002	1.006277e+002
8.880590e+002	1.006079e+002
8.885411e+002	1.005853e+002
8.890232e+002	1.005579e+002
8.895053e+002	1.005248e+002
8.899874e+002	1.004868e+002
8.904695e+002	1.004459e+002
8.909517e+002	1.004050e+002
8.914338e+002	1.003672e+002
8.919159e+002	1.003348e+002
8.923980e+002	1.003093e+002
8.928801e+002	1.002908e+002
8.933622e+002	1.002784e+002
8.938444e+002	1.002702e+002
8.943265e+002	1.002642e+002
8.948086e+002	1.002586e+002
8.952907e+002	1.002523e+002
8.957728e+002	1.002450e+002
8.962549e+002	1.002372e+002
8.967371e+002	1.002298e+002
8.972192e+002	1.002245e+002
8.977013e+002	1.002230e+002
8.981834e+002	1.002269e+002
8.986655e+002	1.002380e+002
8.991476e+002	1.002575e+002
8.996298e+002	1.002863e+002
9.001119e+002	1.003241e+002
9.005940e+002	1.003694e+002
9.010761e+002	1.004195e+002
9.015582e+002	1.004710e+002
9.020403e+002	1.005201e+002
9.025225e+002	1.005636e+002
9.030046e+002	1.005999e+002
9.034867e+002	1.006292e+002
9.039688e+002	1.006535e+002
9.044509e+002	1.006764e+002
9.049330e+002	1.007013e+002
9.054152e+002	1.007309e+002
9.058973e+002	1.007660e+002
9.063794e+002	1.008054e+002
9.068615e+002	1.008466e+002
9.073436e+002	1.008864e+002
9.078257e+002	1.009221e+002
9.083079e+002	1.009523e+002
9.087900e+002	1.009766e+002
9.092721e+002	1.009958e+002
9.097542e+002	1.010104e+002
9.102363e+002	1.010206e+002
9.107184e+002	1.010261e+002
9.112006e+002	1.010262e+002
9.116827e+002	1.010206e+002
9.121648e+002	1.010102e+002
9.126469e+002	1.009969e+002
9.131290e+002	1.009833e+002
9.136111e+002	1.009719e+002
9.140933e+002	1.009639e+002
9.145754e+002	1.009593e+002
9.150575e+002	1.009570e+002
9.155396e+002	1.009550e+002
9.160217e+002	1.009517e+002
9.165038e+002	1.009467e+002
9.169860e+002	1.009402e+002
9.174681e+002	1.009333e+002
9.179502e+002	1.009266e+002
9.184323e+002	1.009202e+002
9.189144e+002	1.009130e+002
9.193965e+002	1.009036e+002
9.198787e+002	1.008904e+002
9.203608e+002	1.008732e+002
9.208429e+002	1.008525e+002
9.213250e+002	1.008300e+002
9.218071e+002	1.008076e+002
9.222892e+002	1.007866e+002
9.227714e+002	1.007671e+002
9.232535e+002	1.007484e+002
9.237356e+002	1.007294e+002
9.242177e+002	1.007096e+002
9.246998e+002	1.006891e+002
9.251819e+002	1.006694e+002
9.256641e+002	1.006524e+002
9.261462e+002	1.006394e+002
9.266283e+002	1.006308e+002
9.271104e+002	1.006258e+002
9.275925e+002	1.006220e+002
9.280746e+002	1.006170e+002
9.285568e+002	1.006084e+002
9.290389e+002	1.005951e+002
9.295210e+002	1.005769e+002
9.300031e+002	1.005546e+002
9.304852e+002	1.005291e+002
9.309673e+002	1.005015e+002
9.314495e+002	1.004730e+002
9.319316e+002	1.004445e+002
9.324137e+002	1.004176e+002
9.328958e+002	1.003940e+002
9.333779e+002	1.003753e+002
9.338600e+002	1.003627e+002
9.343422e+002	1.003557e+002
9.348243e+002	1.003525e+002
9.353064e+002	1.003500e+002
9.357885e+002	1.003446e+002
9.362706e+002	1.003336e+002
9.367527e+002	1.003156e+002
9.372349e+002	1.002910e+002
9.377170e+002	1.002620e+002
9.381991e+002	1.002313e+002
9.386812e+002	1.002014e+002
9.391633e+002	1.001739e+002
9.396454e+002	1.001493e+002
9.401276e+002	1.001269e+002
9.406097e+002	1.001055e+002
9.410918e+002	1.000838e+002
9.415739e+002	1.000610e+002
9.420560e+002	1.000360e+002
9.425381e+002	1.000085e+002
9.430203e+002	9.997755e+001
9.435024e+002	9.994289e+001
9.439845e+002	9.990439e+001
9.444666e+002	9.986252e+001
9.449487e+002	9.981837e+001
9.454308e+002	9.977349e+001
9.459130e+002	9.972946e+001
9.463951e+002	9.968745e+001
9.468772e+002	9.964781e+001
9.473593e+002	9.961015e+001
9.478414e+002	9.957343e+001
9.483235e+002	9.953655e+001
9.488057e+002	9.949848e+001
9.492878e+002	9.945869e+001
9.497699e+002	9.941689e+001
9.502520e+002	9.937308e+001
9.507341e+002	9.932739e+001
9.512162e+002	9.928008e+001
9.516984e+002	9.923151e+001
9.521805e+002	9.918227e+001
9.526626e+002	9.913293e+001
9.531447e+002	9.908394e+001
9.536268e+002	9.903511e+001
9.541089e+002	9.898560e+001
9.545911e+002	9.893402e+001
9.550732e+002	9.887894e+001
9.555553e+002	9.881962e+001
9.560374e+002	9.875645e+001
9.565195e+002	9.869118e+001
9.570016e+002	9.862644e+001
9.574838e+002	9.856493e+001
9.579659e+002	9.850853e+001
9.584480e+002	9.845766e+001
9.589301e+002	9.841129e+001
9.594122e+002	9.836753e+001
9.598943e+002	9.832460e+001
9.603765e+002	9.828144e+001
9.608586e+002	9.823838e+001
9.613407e+002	9.819653e+001
9.618228e+002	9.815745e+001
9.623049e+002	9.812212e+001
9.627870e+002	9.809071e+001
9.632692e+002	9.806223e+001
9.637513e+002	9.803516e+001
9.642334e+002	9.800790e+001
9.647155e+002	9.797925e+001
9.651976e+002	9.794880e+001
9.656797e+002	9.791691e+001
9.661619e+002	9.788452e+001
9.666440e+002	9.785291e+001
9.671261e+002	9.782349e+001
9.676082e+002	9.779755e+001
9.680903e+002	9.777586e+001
9.685724e+002	9.775867e+001
9.690546e+002	9.774506e+001
9.695367e+002	9.773335e+001
9.700188e+002	9.772102e+001
9.705009e+002	9.770576e+001
9.709830e+002	9.768600e+001
9.714651e+002	9.766166e+001
9.719473e+002	9.763422e+001
9.724294e+002	9.760629e+001
9.729115e+002	9.758049e+001
9.733936e+002	9.755865e+001
9.738757e+002	9.754095e+001
9.743578e+002	9.752578e+001
9.748400e+002	9.751044e+001
9.753221e+002	9.749199e+001
9.758042e+002	9.746842e+001
9.762863e+002	9.743911e+001
9.767684e+002	9.740479e+001
9.772505e+002	9.736720e+001
9.777327e+002	9.732814e+001
9.782148e+002	9.728896e+001
9.786969e+002	9.725015e+001
9.791790e+002	9.721155e+001
9.796611e+002	9.717259e+001
9.801432e+002	9.713285e+001
9.806254e+002	9.709226e+001
9.811075e+002	9.705132e+001
9.815896e+002	9.701100e+001
9.820717e+002	9.697260e+001
9.825538e+002	9.693759e+001
9.830359e+002	9.690744e+001
9.835181e+002	9.688332e+001
9.840002e+002	9.686572e+001
9.844823e+002	9.685426e+001
9.849644e+002	9.684746e+001
9.854465e+002	9.684296e+001
9.859286e+002	9.683809e+001
9.864108e+002	9.683051e+001
9.868929e+002	9.681900e+001
9.873750e+002	9.680369e+001
9.878571e+002	9.678602e+001
9.883392e+002	9.676811e+001
9.888214e+002	9.675210e+001
9.893035e+002	9.673940e+001
9.897856e+002	9.673043e+001
9.902677e+002	9.672474e+001
9.907498e+002	9.672134e+001
9.912319e+002	9.671919e+001
9.917141e+002	9.671748e+001
9.921962e+002	9.671553e+001
9.926783e+002	9.671290e+001
9.931604e+002	9.670898e+001
9.936425e+002	9.670297e+001
9.941246e+002	9.669397e+001
9.946067e+002	9.668111e+001
9.950888e+002	9.666373e+001
9.955709e+002	9.664158e+001
9.960530e+002	9.661485e+001
9.965352e+002	9.658436e+001
9.970173e+002	9.655131e+001
9.974994e+002	9.651757e+001
9.979815e+002	9.648534e+001
9.984636e+002	9.645712e+001
9.989457e+002	9.643496e+001
9.994279e+002	9.642022e+001
9.999100e+002	9.641289e+001
1.000392e+003	9.641153e+001
1.000874e+003	9.641360e+001
1.001356e+003	9.641629e+001
1.001838e+003	9.641730e+001
1.002321e+003	9.641563e+001
1.002803e+003	9.641147e+001
1.003285e+003	9.640594e+001
1.003767e+003	9.640023e+001
1.004249e+003	9.639481e+001
1.004731e+003	9.638913e+001
1.005213e+003	9.638194e+001
1.005695e+003	9.637187e+001
1.006177e+003	9.635829e+001
1.006660e+003	9.634164e+001
1.007142e+003	9.632333e+001
1.007624e+003	9.630505e+001
1.008106e+003	9.628798e+001
1.008588e+003	9.627230e+001
1.009070e+003	9.625711e+001
1.009552e+003	9.624097e+001
1.010034e+003	9.622277e+001
1.010517e+003	9.620220e+001
1.010999e+003	9.618005e+001
1.011481e+003	9.615771e+001
1.011963e+003	9.613638e+001
1.012445e+003	9.611641e+001
1.012927e+003	9.609702e+001
1.013409e+003	9.607643e+001
1.013891e+003	9.605267e+001
1.014373e+003	9.602397e+001
1.014856e+003	9.598952e+001
1.015338e+003	9.594918e+001
1.015820e+003	9.590360e+001
1.016302e+003	9.585352e+001
1.016784e+003	9.579984e+001
1.017266e+003	9.574349e+001
1.017748e+003	9.568582e+001
1.018230e+003	9.562874e+001
1.018713e+003	9.557458e+001
1.019195e+003	9.552576e+001
1.019677e+003	9.548409e+001
1.020159e+003	9.545028e+001
1.020641e+003	9.542363e+001
1.021123e+003	9.540237e+001
1.021605e+003	9.538409e+001
1.022087e+003	9.536630e+001
1.022569e+003	9.534703e+001
1.023052e+003	9.532470e+001
1.023534e+003	9.529837e+001
1.024016e+003	9.526752e+001
1.024498e+003	9.523230e+001
1.024980e+003	9.519366e+001
1.025462e+003	9.515343e+001
1.025944e+003	9.511439e+001
1.026426e+003	9.507973e+001
1.026909e+003	9.505240e+001
1.027391e+003	9.503429e+001
1.027873e+003	9.502585e+001
1.028355e+003	9.502600e+001
1.028837e+003	9.503273e+001
1.029319e+003	9.504380e+001
1.029801e+003	9.505732e+001
1.030283e+003	9.507216e+001
1.030766e+003	9.508772e+001
1.031248e+003	9.510377e+001
1.031730e+003	9.511998e+001
1.032212e+003	9.513616e+001
1.032694e+003	9.515205e+001
1.033176e+003	9.516776e+001
1.033658e+003	9.518403e+001
1.034140e+003	9.520203e+001
1.034622e+003	9.522320e+001
1.035104e+003	9.524879e+001
1.035587e+003	9.527952e+001
1.036069e+003	9.531567e+001
1.036551e+003	9.535684e+001
1.037033e+003	9.540231e+001
1.037515e+003	9.545099e+001
1.037997e+003	9.550140e+001
1.038479e+003	9.555170e+001
1.038961e+003	9.559986e+001
1.039444e+003	9.564388e+001
1.039926e+003	9.568227e+001
1.040408e+003	9.571450e+001
1.040890e+003	9.574122e+001
1.041372e+003	9.576381e+001
1.041854e+003	9.578420e+001
1.042336e+003	9.580387e+001
1.042818e+003	9.582352e+001
1.043301e+003	9.584280e+001
1.043783e+003	9.586054e+001
1.044265e+003	9.587527e+001
1.044747e+003	9.588564e+001
1.045229e+003	9.589088e+001
1.045711e+003	9.589085e+001
1.046193e+003	9.588583e+001
1.046675e+003	9.587666e+001
1.047157e+003	9.586451e+001
1.047640e+003	9.585108e+001
1.048122e+003	9.583849e+001
1.048604e+003	9.582932e+001
1.049086e+003	9.582603e+001
1.049568e+003	9.583055e+001
1.050050e+003	9.584348e+001
1.050532e+003	9.586407e+001
1.051014e+003	9.589039e+001
1.051496e+003	9.592007e+001
1.051979e+003	9.595136e+001
1.052461e+003	9.598347e+001
1.052943e+003	9.601693e+001
1.053425e+003	9.605293e+001
1.053907e+003	9.609248e+001
1.054389e+003	9.613570e+001
1.054871e+003	9.618146e+001
1.055353e+003	9.622764e+001
1.055836e+003	9.627190e+001
1.056318e+003	9.631253e+001
1.056800e+003	9.634903e+001
1.057282e+003	9.638234e+001
1.057764e+003	9.641455e+001
1.058246e+003	9.644830e+001
1.058728e+003	9.648624e+001
1.059210e+003	9.653052e+001
1.059693e+003	9.658227e+001
1.060175e+003	9.664166e+001
1.060657e+003	9.670763e+001
1.061139e+003	9.677806e+001
1.061621e+003	9.685004e+001
1.062103e+003	9.692055e+001
1.062585e+003	9.698717e+001
1.063067e+003	9.704890e+001
1.063549e+003	9.710638e+001
1.064031e+003	9.716154e+001
1.064514e+003	9.721686e+001
1.064996e+003	9.727412e+001
1.065478e+003	9.733364e+001
1.065960e+003	9.739398e+001
1.066442e+003	9.745252e+001
1.066924e+003	9.750662e+001
1.067406e+003	9.755473e+001
1.067888e+003	9.759726e+001
1.068371e+003	9.763614e+001
1.068853e+003	9.767422e+001
1.069335e+003	9.771375e+001
1.069817e+003	9.775552e+001
1.070299e+003	9.779831e+001
1.070781e+003	9.783963e+001
1.071263e+003	9.787663e+001
1.071745e+003	9.790748e+001
1.072228e+003	9.793193e+001
1.072710e+003	9.795169e+001
1.073192e+003	9.796956e+001
1.073674e+003	9.798850e+001
1.074156e+003	9.801067e+001
1.074638e+003	9.803687e+001
1.075120e+003	9.806653e+001
1.075602e+003	9.809822e+001
1.076084e+003	9.813021e+001
1.076567e+003	9.816109e+001
1.077049e+003	9.818996e+001
1.077531e+003	9.821666e+001
1.078013e+003	9.824148e+001
1.078495e+003	9.826514e+001
1.078977e+003	9.828850e+001
1.079459e+003	9.831242e+001
1.079941e+003	9.833743e+001
1.080423e+003	9.836365e+001
1.080906e+003	9.839064e+001
1.081388e+003	9.841732e+001
1.081870e+003	9.844245e+001
1.082352e+003	9.846476e+001
1.082834e+003	9.848338e+001
1.083316e+003	9.849809e+001
1.083798e+003	9.850941e+001
1.084280e+003	9.851815e+001
1.084763e+003	9.852542e+001
1.085245e+003	9.853224e+001
1.085727e+003	9.853927e+001
1.086209e+003	9.854704e+001
1.086691e+003	9.855580e+001
1.087173e+003	9.856569e+001
1.087655e+003	9.857672e+001
1.088137e+003	9.858865e+001
1.088620e+003	9.860102e+001
1.089102e+003	9.861313e+001
1.089584e+003	9.862433e+001
1.090066e+003	9.863414e+001
1.090548e+003	9.864245e+001
1.091030e+003	9.864958e+001
1.091512e+003	9.865603e+001
1.091994e+003	9.866230e+001
1.092476e+003	9.866862e+001
1.092958e+003	9.867503e+001
1.093441e+003	9.868139e+001
1.093923e+003	9.868787e+001
1.094405e+003	9.869482e+001
1.094887e+003	9.870313e+001
1.095369e+003	9.871360e+001
1.095851e+003	9.872678e+001
1.096333e+003	9.874252e+001
1.096815e+003	9.875984e+001
1.097298e+003	9.877718e+001
1.097780e+003	9.879286e+001
1.098262e+003	9.880546e+001
1.098744e+003	9.881410e+001
1.099226e+003	9.881855e+001
1.099708e+003	9.881906e+001
1.100190e+003	9.881612e+001
1.100672e+003	9.881040e+001
1.101155e+003	9.880276e+001
1.101637e+003	9.879423e+001
1.102119e+003	9.878607e+001
1.102601e+003	9.877950e+001
1.103083e+003	9.877551e+001
1.103565e+003	9.877438e+001
1.104047e+003	9.877563e+001
1.104529e+003	9.877826e+001
1.105011e+003	9.878116e+001
1.105494e+003	9.878371e+001
1.105976e+003	9.878622e+001
1.106458e+003	9.878966e+001
1.106940e+003	9.879538e+001
1.107422e+003	9.880420e+001
1.107904e+003	9.881596e+001
1.108386e+003	9.882945e+001
1.108868e+003	9.884282e+001
1.109350e+003	9.885442e+001
1.109833e+003	9.886359e+001
1.110315e+003	9.887101e+001
1.110797e+003	9.887857e+001
1.111279e+003	9.888850e+001
1.111761e+003	9.890263e+001
1.112243e+003	9.892172e+001
1.112725e+003	9.894541e+001
1.113207e+003	9.897253e+001
1.113690e+003	9.900176e+001
1.114172e+003	9.903225e+001
1.114654e+003	9.906365e+001
1.115136e+003	9.909608e+001
1.115618e+003	9.912961e+001
1.116100e+003	9.916406e+001
1.116582e+003	9.919895e+001
1.117064e+003	9.923380e+001
1.117547e+003	9.926846e+001
1.118029e+003	9.930340e+001
1.118511e+003	9.933945e+001
1.118993e+003	9.937753e+001
1.119475e+003	9.941810e+001
1.119957e+003	9.946079e+001
1.120439e+003	9.950452e+001
1.120921e+003	9.954777e+001
1.121403e+003	9.958936e+001
1.121885e+003	9.962885e+001
1.122368e+003	9.966663e+001
1.122850e+003	9.970399e+001
1.123332e+003	9.974239e+001
1.123814e+003	9.978323e+001
1.124296e+003	9.982744e+001
1.124778e+003	9.987538e+001
1.125260e+003	9.992699e+001
1.125742e+003	9.998177e+001
1.126225e+003	1.000390e+002
1.126707e+003	1.000975e+002
1.127189e+003	1.001557e+002
1.127671e+003	1.002120e+002
1.128153e+003	1.002647e+002
1.128635e+003	1.003124e+002
1.129117e+003	1.003547e+002
1.129599e+003	1.003922e+002
1.130082e+003	1.004262e+002
1.130564e+003	1.004587e+002
1.131046e+003	1.004916e+002
1.131528e+003	1.005267e+002
1.132010e+003	1.005646e+002
1.132492e+003	1.006058e+002
1.132974e+003	1.006495e+002
1.133456e+003	1.006947e+002
1.133938e+003	1.007400e+002
1.134421e+003	1.007840e+002
1.134903e+003	1.008254e+002
1.135385e+003	1.008629e+002
1.135867e+003	1.008959e+002
1.136349e+003	1.009242e+002
1.136831e+003	1.009478e+002
1.137313e+003	1.009673e+002
1.137795e+003	1.009832e+002
1.138277e+003	1.009959e+002
1.138760e+003	1.010060e+002
1.139242e+003	1.010139e+002
1.139724e+003	1.010201e+002
1.140206e+003	1.010255e+002
1.140688e+003	1.010308e+002
1.141170e+003	1.010364e+002
1.141652e+003	1.010424e+002
1.142134e+003	1.010485e+002
1.142617e+003	1.010539e+002
1.143099e+003	1.010578e+002
1.143581e+003	1.010594e+002
1.144063e+003	1.010580e+002
1.144545e+003	1.010536e+002
1.145027e+003	1.010459e+002
1.145509e+003	1.010347e+002
1.145991e+003	1.010198e+002
1.146474e+003	1.010007e+002
1.146956e+003	1.009777e+002
1.147438e+003	1.009512e+002
1.147920e+003	1.009230e+002
1.148402e+003	1.008951e+002
1.148884e+003	1.008694e+002
1.149366e+003	1.008474e+002
1.149848e+003	1.008291e+002
1.150330e+003	1.008131e+002
1.150813e+003	1.007972e+002
1.151295e+003	1.007788e+002
1.151777e+003	1.007561e+002
1.152259e+003	1.007284e+002
1.152741e+003	1.006963e+002
1.153223e+003	1.006614e+002
1.153705e+003	1.006256e+002
1.154187e+003	1.005903e+002
1.154669e+003	1.005561e+002
1.155152e+003	1.005232e+002
1.155634e+003	1.004914e+002
1.156116e+003	1.004608e+002
1.156598e+003	1.004320e+002
1.157080e+003	1.004060e+002
1.157562e+003	1.003836e+002
1.158044e+003	1.003655e+002
1.158526e+003	1.003516e+002
1.159009e+003	1.003412e+002
1.159491e+003	1.003336e+002
1.159973e+003	1.003283e+002
1.160455e+003	1.003255e+002
1.160937e+003	1.003262e+002
1.161419e+003	1.003316e+002
1.161901e+003	1.003428e+002
1.162383e+003	1.003606e+002
1.162865e+003	1.003852e+002
1.163348e+003	1.004163e+002
1.163830e+003	1.004536e+002
1.164312e+003	1.004968e+002
1.164794e+003	1.005457e+002
1.165276e+003	1.005996e+002
1.165758e+003	1.006578e+002
1.166240e+003	1.007190e+002
1.166722e+003	1.007816e+002
1.167204e+003	1.008446e+002
1.167687e+003	1.009073e+002
1.168169e+003	1.009701e+002
1.168651e+003	1.010336e+002
1.169133e+003	1.010986e+002
1.169615e+003	1.011653e+002
1.170097e+003	1.012333e+002
1.170579e+003	1.013016e+002
1.171061e+003	1.013687e+002
1.171544e+003	1.014332e+002
1.172026e+003	1.014941e+002
1.172508e+003	1.015508e+002
1.172990e+003	1.016030e+002
1.173472e+003	1.016505e+002
1.173954e+003	1.016935e+002
1.174436e+003	1.017321e+002
1.174918e+003	1.017670e+002
1.175401e+003	1.017992e+002
1.175883e+003	1.018301e+002
1.176365e+003	1.018610e+002
1.176847e+003	1.018932e+002
1.177329e+003	1.019269e+002
1.177811e+003	1.019619e+002
1.178293e+003	1.019971e+002
1.178775e+003	1.020313e+002
1.179257e+003	1.020633e+002
1.179740e+003	1.020922e+002
1.180222e+003	1.021173e+002
1.180704e+003	1.021384e+002
1.181186e+003	1.021552e+002
1.181668e+003	1.021675e+002
1.182150e+003	1.021754e+002
1.182632e+003	1.021793e+002
1.183114e+003	1.021801e+002
1.183596e+003	1.021789e+002
1.184079e+003	1.021771e+002
1.184561e+003	1.021760e+002
1.185043e+003	1.021760e+002
1.185525e+003	1.021768e+002
1.186007e+003	1.021778e+002
1.186489e+003	1.021783e+002
1.186971e+003	1.021776e+002
1.187453e+003	1.021753e+002
1.187936e+003	1.021715e+002
1.188418e+003	1.021669e+002
1.188900e+003	1.021619e+002
1.189382e+003	1.021571e+002
1.189864e+003	1.021527e+002
1.190346e+003	1.021488e+002
1.190828e+003	1.021451e+002
1.191310e+003	1.021415e+002
1.191792e+003	1.021376e+002
1.192275e+003	1.021330e+002
1.192757e+003	1.021273e+002
1.193239e+003	1.021200e+002
1.193721e+003	1.021103e+002
1.194203e+003	1.020980e+002
1.194685e+003	1.020828e+002
1.195167e+003	1.020649e+002
1.195649e+003	1.020447e+002
1.196131e+003	1.020230e+002
1.196614e+003	1.020004e+002
1.197096e+003	1.019776e+002
1.197578e+003	1.019550e+002
1.198060e+003	1.019327e+002
1.198542e+003	1.019108e+002
1.199024e+003	1.018894e+002
1.199506e+003	1.018691e+002
1.199988e+003	1.018507e+002
1.200471e+003	1.018350e+002
1.200953e+003	1.018231e+002
1.201435e+003	1.018152e+002
1.201917e+003	1.018108e+002
1.202399e+003	1.018086e+002
1.202881e+003	1.018065e+002
1.203363e+003	1.018024e+002
1.203845e+003	1.017942e+002
1.204328e+003	1.017810e+002
1.204810e+003	1.017631e+002
1.205292e+003	1.017420e+002
1.205774e+003	1.017198e+002
1.206256e+003	1.016992e+002
1.206738e+003	1.016819e+002
1.207220e+003	1.016691e+002
1.207702e+003	1.016607e+002
1.208184e+003	1.016557e+002
1.208667e+003	1.016530e+002
1.209149e+003	1.016511e+002
1.209631e+003	1.016494e+002
1.210113e+003	1.016473e+002
1.210595e+003	1.016450e+002
1.211077e+003	1.016423e+002
1.211559e+003	1.016393e+002
1.212041e+003	1.016357e+002
1.212523e+003	1.016310e+002
1.213006e+003	1.016250e+002
1.213488e+003	1.016178e+002
1.213970e+003	1.016095e+002
1.214452e+003	1.016007e+002
1.214934e+003	1.015918e+002
1.215416e+003	1.015831e+002
1.215898e+003	1.015747e+002
1.216380e+003	1.015666e+002
1.216863e+003	1.015588e+002
1.217345e+003	1.015518e+002
1.217827e+003	1.015462e+002
1.218309e+003	1.015424e+002
1.218791e+003	1.015409e+002
1.219273e+003	1.015416e+002
1.219755e+003	1.015440e+002
1.220237e+003	1.015468e+002
1.220719e+003	1.015490e+002
1.221202e+003	1.015496e+002
1.221684e+003	1.015481e+002
1.222166e+003	1.015446e+002
1.222648e+003	1.015397e+002
1.223130e+003	1.015340e+002
1.223612e+003	1.015282e+002
1.224094e+003	1.015227e+002
1.224576e+003	1.015175e+002
1.225058e+003	1.015125e+002
1.225541e+003	1.015074e+002
1.226023e+003	1.015017e+002
1.226505e+003	1.014950e+002
1.226987e+003	1.014870e+002
1.227469e+003	1.014773e+002
1.227951e+003	1.014661e+002
1.228433e+003	1.014536e+002
1.228915e+003	1.014402e+002
1.229398e+003	1.014269e+002
1.229880e+003	1.014144e+002
1.230362e+003	1.014033e+002
1.230844e+003	1.013941e+002
1.231326e+003	1.013868e+002
1.231808e+003	1.013810e+002
1.232290e+003	1.013765e+002
1.232772e+003	1.013729e+002
1.233255e+003	1.013702e+002
1.233737e+003	1.013685e+002
1.234219e+003	1.013678e+002
1.234701e+003	1.013682e+002
1.235183e+003	1.013693e+002
1.235665e+003	1.013706e+002
1.236147e+003	1.013715e+002
1.236629e+003	1.013713e+002
1.237111e+003	1.013697e+002
1.237594e+003	1.013666e+002
1.238076e+003	1.013621e+002
1.238558e+003	1.013563e+002
1.239040e+003	1.013494e+002
1.239522e+003	1.013416e+002
1.240004e+003	1.013330e+002
1.240486e+003	1.013239e+002
1.240968e+003	1.013147e+002
1.241450e+003	1.013059e+002
1.241933e+003	1.012983e+002
1.242415e+003	1.012923e+002
1.242897e+003	1.012884e+002
1.243379e+003	1.012866e+002
1.243861e+003	1.012869e+002
1.244343e+003	1.012889e+002
1.244825e+003	1.012923e+002
1.245307e+003	1.012966e+002
1.245790e+003	1.013014e+002
1.246272e+003	1.013063e+002
1.246754e+003	1.013110e+002
1.247236e+003	1.013151e+002
1.247718e+003	1.013184e+002
1.248200e+003	1.013212e+002
1.248682e+003	1.013236e+002
1.249164e+003	1.013259e+002
1.249646e+003	1.013281e+002
1.250129e+003	1.013303e+002
1.250611e+003	1.013321e+002
1.251093e+003	1.013333e+002
1.251575e+003	1.013335e+002
1.252057e+003	1.013328e+002
1.252539e+003	1.013315e+002
1.253021e+003	1.013298e+002
1.253503e+003	1.013280e+002
1.253985e+003	1.013258e+002
1.254468e+003	1.013230e+002
1.254950e+003	1.013187e+002
1.255432e+003	1.013124e+002
1.255914e+003	1.013040e+002
1.256396e+003	1.012937e+002
1.256878e+003	1.012826e+002
1.257360e+003	1.012718e+002
1.257842e+003	1.012624e+002
1.258325e+003	1.012552e+002
1.258807e+003	1.012504e+002
1.259289e+003	1.012479e+002
1.259771e+003	1.012474e+002
1.260253e+003	1.012486e+002
1.260735e+003	1.012516e+002
1.261217e+003	1.012563e+002
1.261699e+003	1.012629e+002
1.262182e+003	1.012710e+002
1.262664e+003	1.012798e+002
1.263146e+003	1.012882e+002
1.263628e+003	1.012948e+002
1.264110e+003	1.012990e+002
1.264592e+003	1.013005e+002
1.265074e+003	1.012996e+002
1.265556e+003	1.012974e+002
1.266038e+003	1.012948e+002
1.266521e+003	1.012927e+002
1.267003e+003	1.012918e+002
1.267485e+003	1.012921e+002
1.267967e+003	1.012934e+002
1.268449e+003	1.012957e+002
1.268931e+003	1.012988e+002
1.269413e+003	1.013027e+002
1.269895e+003	1.013076e+002
1.270377e+003	1.013138e+002
1.270860e+003	1.013214e+002
1.271342e+003	1.013303e+002
1.271824e+003	1.013399e+002
1.272306e+003	1.013500e+002
1.272788e+003	1.013596e+002
1.273270e+003	1.013685e+002
1.273752e+003	1.013761e+002
1.274234e+003	1.013823e+002
1.274717e+003	1.013867e+002
1.275199e+003	1.013896e+002
1.275681e+003	1.013909e+002
1.276163e+003	1.013906e+002
1.276645e+003	1.013886e+002
1.277127e+003	1.013851e+002
1.277609e+003	1.013803e+002
1.278091e+003	1.013748e+002
1.278573e+003	1.013695e+002
1.279056e+003	1.013653e+002
1.279538e+003	1.013632e+002
1.280020e+003	1.013641e+002
1.280502e+003	1.013681e+002
1.280984e+003	1.013748e+002
1.281466e+003	1.013833e+002
1.281948e+003	1.013924e+002
1.282430e+003	1.014010e+002
1.282912e+003	1.014083e+002
1.283395e+003	1.014142e+002
1.283877e+003	1.014186e+002
1.284359e+003	1.014221e+002
1.284841e+003	1.014251e+002
1.285323e+003	1.014280e+002
1.285805e+003	1.014308e+002
1.286287e+003	1.014334e+002
1.286769e+003	1.014357e+002
1.287252e+003	1.014372e+002
1.287734e+003	1.014378e+002
1.288216e+003	1.014372e+002
1.288698e+003	1.014356e+002
1.289180e+003	1.014330e+002
1.289662e+003	1.014296e+002
1.290144e+003	1.014258e+002
1.290626e+003	1.014216e+002
1.291109e+003	1.014170e+002
1.291591e+003	1.014117e+002
1.292073e+003	1.014053e+002
1.292555e+003	1.013972e+002
1.293037e+003	1.013868e+002
1.293519e+003	1.013742e+002
1.294001e+003	1.013596e+002
1.294483e+003	1.013442e+002
1.294965e+003	1.013289e+002
1.295448e+003	1.013150e+002
1.295930e+003	1.013032e+002
1.296412e+003	1.012937e+002
1.296894e+003	1.012857e+002
1.297376e+003	1.012781e+002
1.297858e+003	1.012694e+002
1.298340e+003	1.012586e+002
1.298822e+003	1.012449e+002
1.299304e+003	1.012283e+002
1.299787e+003	1.012094e+002
1.300269e+003	1.011888e+002
1.300751e+003	1.011675e+002
1.301233e+003	1.011460e+002
1.301715e+003	1.011247e+002
1.302197e+003	1.011036e+002
1.302679e+003	1.010826e+002
1.303161e+003	1.010618e+002
1.303644e+003	1.010408e+002
1.304126e+003	1.010199e+002
1.304608e+003	1.009989e+002
1.305090e+003	1.009779e+002
1.305572e+003	1.009570e+002
1.306054e+003	1.009362e+002
1.306536e+003	1.009157e+002
1.307018e+003	1.008959e+002
1.307500e+003	1.008769e+002
1.307983e+003	1.008591e+002
1.308465e+003	1.008422e+002
1.308947e+003	1.008259e+002
1.309429e+003	1.008092e+002
1.309911e+003	1.007913e+002
1.310393e+003	1.007717e+002
1.310875e+003	1.007502e+002
1.311357e+003	1.007274e+002
1.311839e+003	1.007044e+002
1.312322e+003	1.006829e+002
1.312804e+003	1.006643e+002
1.313286e+003	1.006494e+002
1.313768e+003	1.006385e+002
1.314250e+003	1.006305e+002
1.314732e+003	1.006243e+002
1.315214e+003	1.006185e+002
1.315696e+003	1.006124e+002
1.316179e+003	1.006057e+002
1.316661e+003	1.005992e+002
1.317143e+003	1.005943e+002
1.317625e+003	1.005925e+002
1.318107e+003	1.005955e+002
1.318589e+003	1.006035e+002
1.319071e+003	1.006162e+002
1.319553e+003	1.006321e+002
1.320036e+003	1.006490e+002
1.320518e+003	1.006650e+002
1.321000e+003	1.006788e+002
1.321482e+003	1.006898e+002
1.321964e+003	1.006982e+002
1.322446e+003	1.007048e+002
1.322928e+003	1.007101e+002
1.323410e+003	1.007149e+002
1.323892e+003	1.007194e+002
1.324375e+003	1.007236e+002
1.324857e+003	1.007276e+002
1.325339e+003	1.007312e+002
1.325821e+003	1.007348e+002
1.326303e+003	1.007386e+002
1.326785e+003	1.007423e+002
1.327267e+003	1.007459e+002
1.327749e+003	1.007487e+002
1.328231e+003	1.007501e+002
1.328714e+003	1.007499e+002
1.329196e+003	1.007482e+002
1.329678e+003	1.007457e+002
1.330160e+003	1.007433e+002
1.330642e+003	1.007421e+002
1.331124e+003	1.007428e+002
1.331606e+003	1.007455e+002
1.332088e+003	1.007496e+002
1.332571e+003	1.007543e+002
1.333053e+003	1.007586e+002
1.333535e+003	1.007616e+002
1.334017e+003	1.007629e+002
1.334499e+003	1.007621e+002
1.334981e+003	1.007588e+002
1.335463e+003	1.007529e+002
1.335945e+003	1.007444e+002
1.336427e+003	1.007335e+002
1.336910e+003	1.007215e+002
1.337392e+003	1.007101e+002
1.337874e+003	1.007021e+002
1.338356e+003	1.007007e+002
1.338838e+003	1.007085e+002
1.339320e+003	1.007263e+002
1.339802e+003	1.007523e+002
1.340284e+003	1.007833e+002
1.340766e+003	1.008153e+002
1.341249e+003	1.008452e+002
1.341731e+003	1.008712e+002
1.342213e+003	1.008925e+002
1.342695e+003	1.009090e+002
1.343177e+003	1.009211e+002
1.343659e+003	1.009289e+002
1.344141e+003	1.009332e+002
1.344623e+003	1.009344e+002
1.345106e+003	1.009334e+002
1.345588e+003	1.009309e+002
1.346070e+003	1.009275e+002
1.346552e+003	1.009239e+002
1.347034e+003	1.009210e+002
1.347516e+003	1.009196e+002
1.347998e+003	1.009206e+002
1.348480e+003	1.009249e+002
1.348963e+003	1.009324e+002
1.349445e+003	1.009423e+002
1.349927e+003	1.009531e+002
1.350409e+003	1.009624e+002
1.350891e+003	1.009682e+002
1.351373e+003	1.009691e+002
1.351855e+003	1.009650e+002
1.352337e+003	1.009575e+002
1.352819e+003	1.009489e+002
1.353302e+003	1.009418e+002
1.353784e+003	1.009386e+002
1.354266e+003	1.009399e+002
1.354748e+003	1.009451e+002
1.355230e+003	1.009519e+002
1.355712e+003	1.009579e+002
1.356194e+003	1.009609e+002
1.356676e+003	1.009596e+002
1.357158e+003	1.009537e+002
1.357641e+003	1.009435e+002
1.358123e+003	1.009294e+002
1.358605e+003	1.009118e+002
1.359087e+003	1.008909e+002
1.359569e+003	1.008670e+002
1.360051e+003	1.008416e+002
1.360533e+003	1.008170e+002
1.361015e+003	1.007970e+002
1.361498e+003	1.007859e+002
1.361980e+003	1.007871e+002
1.362462e+003	1.008010e+002
1.362944e+003	1.008240e+002
1.363426e+003	1.008500e+002
1.363908e+003	1.008731e+002
1.364390e+003	1.008898e+002
1.364872e+003	1.008991e+002
1.365354e+003	1.009015e+002
1.365837e+003	1.008984e+002
1.366319e+003	1.008911e+002
1.366801e+003	1.008812e+002
1.367283e+003	1.008704e+002
1.367765e+003	1.008601e+002
1.368247e+003	1.008515e+002
1.368729e+003	1.008451e+002
1.369211e+003	1.008404e+002
1.369693e+003	1.008361e+002
1.370176e+003	1.008304e+002
1.370658e+003	1.008218e+002
1.371140e+003	1.008094e+002
1.371622e+003	1.007936e+002
1.372104e+003	1.007766e+002
1.372586e+003	1.007622e+002
1.373068e+003	1.007553e+002
1.373550e+003	1.007600e+002
1.374033e+003	1.007772e+002
1.374515e+003	1.008032e+002
1.374997e+003	1.008318e+002
1.375479e+003	1.008572e+002
1.375961e+003	1.008766e+002
1.376443e+003	1.008902e+002
1.376925e+003	1.008998e+002
1.377407e+003	1.009076e+002
1.377890e+003	1.009154e+002
1.378372e+003	1.009241e+002
1.378854e+003	1.009339e+002
1.379336e+003	1.009448e+002
1.379818e+003	1.009567e+002
1.380300e+003	1.009701e+002
1.380782e+003	1.009855e+002
1.381264e+003	1.010032e+002
1.381746e+003	1.010224e+002
1.382229e+003	1.010411e+002
1.382711e+003	1.010572e+002
1.383193e+003	1.010690e+002
1.383675e+003	1.010758e+002
1.384157e+003	1.010784e+002
1.384639e+003	1.010790e+002
1.385121e+003	1.010803e+002
1.385603e+003	1.010851e+002
1.386085e+003	1.010957e+002
1.386568e+003	1.011129e+002
1.387050e+003	1.011344e+002
1.387532e+003	1.011558e+002
1.388014e+003	1.011722e+002
1.388496e+003	1.011809e+002
1.388978e+003	1.011818e+002
1.389460e+003	1.011769e+002
1.389942e+003	1.011687e+002
1.390425e+003	1.011592e+002
1.390907e+003	1.011499e+002
1.391389e+003	1.011412e+002
1.391871e+003	1.011326e+002
1.392353e+003	1.011233e+002
1.392835e+003	1.011128e+002
1.393317e+003	1.011015e+002
1.393799e+003	1.010912e+002
1.394281e+003	1.010837e+002
1.394764e+003	1.010795e+002
1.395246e+003	1.010771e+002
1.395728e+003	1.010743e+002
1.396210e+003	1.010704e+002
1.396692e+003	1.010666e+002
1.397174e+003	1.010652e+002
1.397656e+003	1.010689e+002
1.398138e+003	1.010795e+002
1.398620e+003	1.010970e+002
1.399103e+003	1.011185e+002
1.399585e+003	1.011393e+002
1.400067e+003	1.011553e+002
1.400549e+003	1.011641e+002
1.401031e+003	1.011658e+002
1.401513e+003	1.011622e+002
1.401995e+003	1.011556e+002
1.402477e+003	1.011484e+002
1.402960e+003	1.011427e+002
1.403442e+003	1.011400e+002
1.403924e+003	1.011411e+002
1.404406e+003	1.011452e+002
1.404888e+003	1.011503e+002
1.405370e+003	1.011537e+002
1.405852e+003	1.011535e+002
1.406334e+003	1.011493e+002
1.406817e+003	1.011418e+002
1.407299e+003	1.011323e+002
1.407781e+003	1.011219e+002
1.408263e+003	1.011113e+002
1.408745e+003	1.011005e+002
1.409227e+003	1.010893e+002
1.409709e+003	1.010772e+002
1.410191e+003	1.010644e+002
1.410673e+003	1.010514e+002
1.411156e+003	1.010390e+002
1.411638e+003	1.010278e+002
1.412120e+003	1.010179e+002
1.412602e+003	1.010083e+002
1.413084e+003	1.009970e+002
1.413566e+003	1.009819e+002
1.414048e+003	1.009609e+002
1.414530e+003	1.009334e+002
1.415012e+003	1.008999e+002
1.415495e+003	1.008623e+002
1.415977e+003	1.008231e+002
1.416459e+003	1.007859e+002
1.416941e+003	1.007549e+002
1.417423e+003	1.007358e+002
1.417905e+003	1.007352e+002
1.418387e+003	1.007570e+002
1.418869e+003	1.007968e+002
1.419352e+003	1.008405e+002
1.419834e+003	1.008717e+002
1.420316e+003	1.008804e+002
1.420798e+003	1.008663e+002
1.421280e+003	1.008360e+002
1.421762e+003	1.007992e+002
1.422244e+003	1.007658e+002
1.422726e+003	1.007438e+002
1.423208e+003	1.007387e+002
1.423691e+003	1.007513e+002
1.424173e+003	1.007774e+002
1.424655e+003	1.008092e+002
1.425137e+003	1.008384e+002
1.425619e+003	1.008600e+002
1.426101e+003	1.008730e+002
1.426583e+003	1.008790e+002
1.427065e+003	1.008809e+002
1.427547e+003	1.008823e+002
1.428030e+003	1.008865e+002
1.428512e+003	1.008965e+002
1.428994e+003	1.009141e+002
1.429476e+003	1.009385e+002
1.429958e+003	1.009670e+002
1.430440e+003	1.009956e+002
1.430922e+003	1.010202e+002
1.431404e+003	1.010384e+002
1.431887e+003	1.010494e+002
1.432369e+003	1.010546e+002
1.432851e+003	1.010571e+002
1.433333e+003	1.010610e+002
1.433815e+003	1.010698e+002
1.434297e+003	1.010861e+002
1.434779e+003	1.011106e+002
1.435261e+003	1.011436e+002
1.435744e+003	1.011840e+002
1.436226e+003	1.012282e+002
1.436708e+003	1.012672e+002
1.437190e+003	1.012910e+002
1.437672e+003	1.012949e+002
1.438154e+003	1.012824e+002
1.438636e+003	1.012612e+002
1.439118e+003	1.012395e+002
1.439600e+003	1.012230e+002
1.440083e+003	1.012137e+002
1.440565e+003	1.012108e+002
1.441047e+003	1.012117e+002
1.441529e+003	1.012136e+002
1.442011e+003	1.012142e+002
1.442493e+003	1.012115e+002
1.442975e+003	1.012043e+002
1.443457e+003	1.011920e+002
1.443939e+003	1.011742e+002
1.444422e+003	1.011517e+002
1.444904e+003	1.011258e+002
1.445386e+003	1.010992e+002
1.445868e+003	1.010753e+002
1.446350e+003	1.010573e+002
1.446832e+003	1.010478e+002
1.447314e+003	1.010471e+002
1.447796e+003	1.010526e+002
1.448279e+003	1.010597e+002
1.448761e+003	1.010643e+002
1.449243e+003	1.010641e+002
1.449725e+003	1.010596e+002
1.450207e+003	1.010522e+002
1.450689e+003	1.010429e+002
1.451171e+003	1.010318e+002
1.451653e+003	1.010181e+002
1.452135e+003	1.010014e+002
1.452618e+003	1.009828e+002
1.453100e+003	1.009644e+002
1.453582e+003	1.009489e+002
1.454064e+003	1.009371e+002
1.454546e+003	1.009266e+002
1.455028e+003	1.009126e+002
1.455510e+003	1.008930e+002
1.455992e+003	1.008775e+002
1.456474e+003	1.008890e+002
1.456957e+003	1.009439e+002
1.457439e+003	1.010252e+002
1.457921e+003	1.010954e+002
1.458403e+003	1.011345e+002
1.458885e+003	1.011454e+002
1.459367e+003	1.011392e+002
1.459849e+003	1.011249e+002
1.460331e+003	1.011075e+002
1.460814e+003	1.010885e+002
1.461296e+003	1.010683e+002
1.461778e+003	1.010473e+002
1.462260e+003	1.010268e+002
1.462742e+003	1.010098e+002
1.463224e+003	1.010013e+002
1.463706e+003	1.010073e+002
[truncated: 5,261 more rows]
