# Supplementary material for: Dataset of alkaline ethylene glycol pretreatment and two-staged acid hydrolysis using oil palm empty fruit bunch
Source: Data Brief. 2020 Mar 17;30:105431. doi: 10.1016/j.dib.2020.105431 (PMC7118301; doi:10.1016/j.dib.2020.105431)
Supplement: Supplementary file 1 [file mmc1.zip › Supplementary files/Fig. 1. FTIR/Untreated DEFB.CSV]

4.999550e+002	7.456358e+001
5.004371e+002	7.457773e+001
5.009193e+002	7.458617e+001
5.014014e+002	7.458658e+001
5.018835e+002	7.457777e+001
5.023656e+002	7.455999e+001
5.028477e+002	7.453502e+001
5.033298e+002	7.450600e+001
5.038120e+002	7.447655e+001
5.042941e+002	7.445037e+001
5.047762e+002	7.443018e+001
5.052583e+002	7.441740e+001
5.057404e+002	7.441191e+001
5.062225e+002	7.441237e+001
5.067047e+002	7.441653e+001
5.071868e+002	7.442197e+001
5.076689e+002	7.442670e+001
5.081510e+002	7.442965e+001
5.086331e+002	7.443083e+001
5.091152e+002	7.443129e+001
5.095974e+002	7.443266e+001
5.100795e+002	7.443673e+001
5.105616e+002	7.444473e+001
5.110437e+002	7.445700e+001
5.115258e+002	7.447269e+001
5.120079e+002	7.448990e+001
5.124901e+002	7.450585e+001
5.129722e+002	7.451763e+001
5.134543e+002	7.452247e+001
5.139364e+002	7.451862e+001
5.144185e+002	7.450548e+001
5.149006e+002	7.448402e+001
5.153828e+002	7.445668e+001
5.158649e+002	7.442704e+001
5.163470e+002	7.439924e+001
5.168291e+002	7.437719e+001
5.173112e+002	7.436380e+001
5.177933e+002	7.436047e+001
5.182755e+002	7.436683e+001
5.187576e+002	7.438113e+001
5.192397e+002	7.440069e+001
5.197218e+002	7.442282e+001
5.202039e+002	7.444530e+001
5.206860e+002	7.446679e+001
5.211682e+002	7.448690e+001
5.216503e+002	7.450609e+001
5.221324e+002	7.452528e+001
5.226145e+002	7.454530e+001
5.230966e+002	7.456679e+001
5.235787e+002	7.458974e+001
5.240609e+002	7.461354e+001
5.245430e+002	7.463706e+001
5.250251e+002	7.465887e+001
5.255072e+002	7.467790e+001
5.259893e+002	7.469356e+001
5.264714e+002	7.470607e+001
5.269536e+002	7.471655e+001
5.274357e+002	7.472666e+001
5.279178e+002	7.473838e+001
5.283999e+002	7.475342e+001
5.288820e+002	7.477288e+001
5.293641e+002	7.479697e+001
5.298463e+002	7.482503e+001
5.303284e+002	7.485564e+001
5.308105e+002	7.488697e+001
5.312926e+002	7.491724e+001
5.317747e+002	7.494489e+001
5.322568e+002	7.496906e+001
5.327390e+002	7.498964e+001
5.332211e+002	7.500721e+001
5.337032e+002	7.502282e+001
5.341853e+002	7.503773e+001
5.346674e+002	7.505294e+001
5.351495e+002	7.506898e+001
5.356317e+002	7.508570e+001
5.361138e+002	7.510233e+001
5.365959e+002	7.511772e+001
5.370780e+002	7.513067e+001
5.375601e+002	7.514032e+001
5.380422e+002	7.514641e+001
5.385244e+002	7.514944e+001
5.390065e+002	7.515069e+001
5.394886e+002	7.515179e+001
5.399707e+002	7.515453e+001
5.404528e+002	7.516029e+001
5.409349e+002	7.516976e+001
5.414171e+002	7.518267e+001
5.418992e+002	7.519778e+001
5.423813e+002	7.521312e+001
5.428634e+002	7.522641e+001
5.433455e+002	7.523540e+001
5.438276e+002	7.523852e+001
5.443098e+002	7.523501e+001
5.447919e+002	7.522532e+001
5.452740e+002	7.521091e+001
5.457561e+002	7.519400e+001
5.462382e+002	7.517715e+001
5.467203e+002	7.516277e+001
5.472025e+002	7.515254e+001
5.476846e+002	7.514724e+001
5.481667e+002	7.514661e+001
5.486488e+002	7.514961e+001
5.491309e+002	7.515467e+001
5.496130e+002	7.516021e+001
5.500952e+002	7.516486e+001
5.505773e+002	7.516794e+001
5.510594e+002	7.516928e+001
5.515415e+002	7.516927e+001
5.520236e+002	7.516865e+001
5.525057e+002	7.516816e+001
5.529879e+002	7.516846e+001
5.534700e+002	7.516969e+001
5.539521e+002	7.517181e+001
5.544342e+002	7.517455e+001
5.549163e+002	7.517751e+001
5.553984e+002	7.518070e+001
5.558806e+002	7.518440e+001
5.563627e+002	7.518954e+001
5.568448e+002	7.519733e+001
5.573269e+002	7.520927e+001
5.578090e+002	7.522666e+001
5.582911e+002	7.525038e+001
5.587733e+002	7.528050e+001
5.592554e+002	7.531633e+001
5.597375e+002	7.535641e+001
5.602196e+002	7.539888e+001
5.607017e+002	7.544180e+001
5.611838e+002	7.548363e+001
5.616660e+002	7.552362e+001
5.621481e+002	7.556187e+001
5.626302e+002	7.559941e+001
5.631123e+002	7.563790e+001
5.635944e+002	7.567918e+001
5.640765e+002	7.572485e+001
5.645587e+002	7.577566e+001
5.650408e+002	7.583131e+001
5.655229e+002	7.589025e+001
5.660050e+002	7.594989e+001
5.664871e+002	7.600703e+001
5.669692e+002	7.605834e+001
5.674514e+002	7.610107e+001
5.679335e+002	7.613364e+001
5.684156e+002	7.615575e+001
5.688977e+002	7.616864e+001
5.693798e+002	7.617465e+001
5.698619e+002	7.617682e+001
5.703441e+002	7.617819e+001
5.708262e+002	7.618121e+001
5.713083e+002	7.618734e+001
5.717904e+002	7.619690e+001
5.722725e+002	7.620910e+001
5.727546e+002	7.622245e+001
5.732368e+002	7.623520e+001
5.737189e+002	7.624590e+001
5.742010e+002	7.625358e+001
5.746831e+002	7.625833e+001
5.751652e+002	7.626101e+001
5.756473e+002	7.626317e+001
5.761295e+002	7.626664e+001
5.766116e+002	7.627309e+001
5.770937e+002	7.628343e+001
5.775758e+002	7.629778e+001
5.780579e+002	7.631528e+001
5.785400e+002	7.633433e+001
5.790222e+002	7.635305e+001
5.795043e+002	7.636971e+001
5.799864e+002	7.638315e+001
5.804685e+002	7.639306e+001
5.809506e+002	7.640009e+001
5.814327e+002	7.640575e+001
5.819149e+002	7.641183e+001
5.823970e+002	7.642038e+001
5.828791e+002	7.643282e+001
5.833612e+002	7.644983e+001
5.838433e+002	7.647118e+001
5.843254e+002	7.649575e+001
5.848076e+002	7.652176e+001
5.852897e+002	7.654734e+001
5.857718e+002	7.657080e+001
5.862539e+002	7.659095e+001
5.867360e+002	7.660745e+001
5.872181e+002	7.662071e+001
5.877003e+002	7.663174e+001
5.881824e+002	7.664180e+001
5.886645e+002	7.665214e+001
5.891466e+002	7.666371e+001
5.896287e+002	7.667681e+001
5.901108e+002	7.669113e+001
5.905930e+002	7.670589e+001
5.910751e+002	7.672004e+001
5.915572e+002	7.673272e+001
5.920393e+002	7.674347e+001
5.925214e+002	7.675247e+001
5.930035e+002	7.676069e+001
5.934857e+002	7.676949e+001
5.939678e+002	7.678055e+001
5.944499e+002	7.679527e+001
5.949320e+002	7.681464e+001
5.954141e+002	7.683878e+001
5.958962e+002	7.686714e+001
5.963784e+002	7.689828e+001
5.968605e+002	7.693057e+001
5.973426e+002	7.696204e+001
5.978247e+002	7.699110e+001
5.983068e+002	7.701673e+001
5.987889e+002	7.703851e+001
5.992711e+002	7.705685e+001
5.997532e+002	7.707268e+001
6.002353e+002	7.708724e+001
6.007174e+002	7.710183e+001
6.011995e+002	7.711738e+001
6.016816e+002	7.713432e+001
6.021638e+002	7.715254e+001
6.026459e+002	7.717150e+001
6.031280e+002	7.719040e+001
6.036101e+002	7.720845e+001
6.040922e+002	7.722515e+001
6.045743e+002	7.724046e+001
6.050565e+002	7.725478e+001
6.055386e+002	7.726888e+001
6.060207e+002	7.728373e+001
6.065028e+002	7.730030e+001
6.069849e+002	7.731922e+001
6.074670e+002	7.734073e+001
6.079492e+002	7.736462e+001
6.084313e+002	7.739027e+001
6.089134e+002	7.741690e+001
6.093955e+002	7.744384e+001
6.098776e+002	7.747060e+001
6.103597e+002	7.749720e+001
6.108419e+002	7.752403e+001
6.113240e+002	7.755183e+001
6.118061e+002	7.758147e+001
6.122882e+002	7.761372e+001
6.127703e+002	7.764890e+001
6.132524e+002	7.768688e+001
6.137346e+002	7.772694e+001
6.142167e+002	7.776791e+001
6.146988e+002	7.780840e+001
6.151809e+002	7.784713e+001
6.156630e+002	7.788319e+001
6.161451e+002	7.791635e+001
6.166273e+002	7.794714e+001
6.171094e+002	7.797672e+001
6.175915e+002	7.800676e+001
6.180736e+002	7.803912e+001
6.185557e+002	7.807536e+001
6.190378e+002	7.811656e+001
6.195200e+002	7.816304e+001
6.200021e+002	7.821442e+001
6.204842e+002	7.826962e+001
6.209663e+002	7.832733e+001
6.214484e+002	7.838608e+001
6.219305e+002	7.844468e+001
6.224127e+002	7.850241e+001
6.228948e+002	7.855896e+001
6.233769e+002	7.861458e+001
6.238590e+002	7.866979e+001
6.243411e+002	7.872513e+001
6.248232e+002	7.878105e+001
6.253054e+002	7.883753e+001
6.257875e+002	7.889418e+001
6.262696e+002	7.895003e+001
6.267517e+002	7.900403e+001
6.272338e+002	7.905485e+001
6.277159e+002	7.910156e+001
6.281981e+002	7.914351e+001
6.286802e+002	7.918057e+001
6.291623e+002	7.921314e+001
6.296444e+002	7.924201e+001
6.301265e+002	7.926817e+001
6.306086e+002	7.929261e+001
6.310908e+002	7.931611e+001
6.315729e+002	7.933904e+001
6.320550e+002	7.936138e+001
6.325371e+002	7.938277e+001
6.330192e+002	7.940257e+001
6.335013e+002	7.942027e+001
6.339835e+002	7.943547e+001
6.344656e+002	7.944827e+001
6.349477e+002	7.945913e+001
6.354298e+002	7.946896e+001
6.359119e+002	7.947881e+001
6.363940e+002	7.948981e+001
6.368762e+002	7.950267e+001
6.373583e+002	7.951776e+001
6.378404e+002	7.953485e+001
6.383225e+002	7.955309e+001
6.388046e+002	7.957133e+001
6.392867e+002	7.958832e+001
6.397689e+002	7.960294e+001
6.402510e+002	7.961446e+001
6.407331e+002	7.962273e+001
6.412152e+002	7.962824e+001
6.416973e+002	7.963197e+001
6.421794e+002	7.963526e+001
6.426616e+002	7.963950e+001
6.431437e+002	7.964589e+001
6.436258e+002	7.965511e+001
6.441079e+002	7.966736e+001
6.445900e+002	7.968219e+001
6.450721e+002	7.969870e+001
6.455543e+002	7.971578e+001
6.460364e+002	7.973227e+001
6.465185e+002	7.974716e+001
6.470006e+002	7.975988e+001
6.474827e+002	7.977018e+001
6.479648e+002	7.977819e+001
6.484470e+002	7.978431e+001
6.489291e+002	7.978900e+001
6.494112e+002	7.979262e+001
6.498933e+002	7.979530e+001
6.503754e+002	7.979694e+001
6.508575e+002	7.979733e+001
6.513397e+002	7.979607e+001
6.518218e+002	7.979296e+001
6.523039e+002	7.978802e+001
6.527860e+002	7.978163e+001
6.532681e+002	7.977450e+001
6.537502e+002	7.976765e+001
6.542324e+002	7.976217e+001
6.547145e+002	7.975913e+001
6.551966e+002	7.975932e+001
6.556787e+002	7.976309e+001
6.561608e+002	7.977043e+001
6.566429e+002	7.978092e+001
6.571251e+002	7.979393e+001
6.576072e+002	7.980878e+001
6.580893e+002	7.982490e+001
6.585714e+002	7.984201e+001
6.590535e+002	7.986003e+001
6.595356e+002	7.987917e+001
6.600178e+002	7.989970e+001
6.604999e+002	7.992181e+001
6.609820e+002	7.994556e+001
6.614641e+002	7.997066e+001
6.619462e+002	7.999665e+001
6.624283e+002	8.002290e+001
6.629105e+002	8.004879e+001
6.633926e+002	8.007397e+001
6.638747e+002	8.009838e+001
6.643568e+002	8.012263e+001
6.648389e+002	8.014782e+001
6.653210e+002	8.017584e+001
6.658032e+002	8.020911e+001
6.662853e+002	8.025035e+001
6.667674e+002	8.030202e+001
6.672495e+002	8.036560e+001
6.677316e+002	8.044065e+001
6.682137e+002	8.052472e+001
6.686959e+002	8.061351e+001
6.691780e+002	8.070213e+001
6.696601e+002	8.078635e+001
6.701422e+002	8.086359e+001
6.706243e+002	8.093310e+001
6.711064e+002	8.099563e+001
6.715886e+002	8.105289e+001
6.720707e+002	8.110702e+001
6.725528e+002	8.116001e+001
6.730349e+002	8.121361e+001
6.735170e+002	8.126905e+001
6.739991e+002	8.132703e+001
6.744813e+002	8.138767e+001
6.749634e+002	8.145068e+001
6.754455e+002	8.151549e+001
6.759276e+002	8.158126e+001
6.764097e+002	8.164727e+001
6.768918e+002	8.171288e+001
6.773740e+002	8.177753e+001
6.778561e+002	8.184097e+001
6.783382e+002	8.190282e+001
6.788203e+002	8.196281e+001
6.793024e+002	8.202041e+001
6.797845e+002	8.207507e+001
6.802667e+002	8.212601e+001
6.807488e+002	8.217263e+001
6.812309e+002	8.221443e+001
6.817130e+002	8.225130e+001
6.821951e+002	8.228351e+001
6.826772e+002	8.231176e+001
6.831594e+002	8.233710e+001
6.836415e+002	8.236073e+001
6.841236e+002	8.238379e+001
6.846057e+002	8.240714e+001
6.850878e+002	8.243121e+001
6.855699e+002	8.245598e+001
6.860521e+002	8.248088e+001
6.865342e+002	8.250507e+001
6.870163e+002	8.252747e+001
6.874984e+002	8.254721e+001
6.879805e+002	8.256363e+001
6.884626e+002	8.257654e+001
6.889448e+002	8.258619e+001
6.894269e+002	8.259325e+001
6.899090e+002	8.259859e+001
6.903911e+002	8.260311e+001
6.908732e+002	8.260755e+001
6.913553e+002	8.261233e+001
6.918375e+002	8.261745e+001
6.923196e+002	8.262263e+001
6.928017e+002	8.262737e+001
6.932838e+002	8.263113e+001
6.937659e+002	8.263352e+001
6.942480e+002	8.263446e+001
6.947302e+002	8.263425e+001
6.952123e+002	8.263363e+001
6.956944e+002	8.263357e+001
6.961765e+002	8.263512e+001
6.966586e+002	8.263931e+001
6.971407e+002	8.264697e+001
6.976229e+002	8.265840e+001
6.981050e+002	8.267363e+001
6.985871e+002	8.269221e+001
6.990692e+002	8.271349e+001
6.995513e+002	8.273670e+001
7.000334e+002	8.276108e+001
7.005156e+002	8.278609e+001
7.009977e+002	8.281145e+001
7.014798e+002	8.283706e+001
7.019619e+002	8.286298e+001
7.024440e+002	8.288934e+001
7.029261e+002	8.291617e+001
7.034083e+002	8.294332e+001
7.038904e+002	8.297043e+001
7.043725e+002	8.299690e+001
7.048546e+002	8.302208e+001
7.053367e+002	8.304526e+001
7.058188e+002	8.306589e+001
7.063010e+002	8.308368e+001
7.067831e+002	8.309862e+001
7.072652e+002	8.311099e+001
7.077473e+002	8.312126e+001
7.082294e+002	8.313000e+001
7.087115e+002	8.313770e+001
7.091937e+002	8.314461e+001
7.096758e+002	8.315077e+001
7.101579e+002	8.315588e+001
7.106400e+002	8.315946e+001
7.111221e+002	8.316090e+001
7.116042e+002	8.315975e+001
7.120864e+002	8.315573e+001
7.125685e+002	8.314898e+001
7.130506e+002	8.313992e+001
7.135327e+002	8.312946e+001
7.140148e+002	8.311864e+001
7.144969e+002	8.310866e+001
7.149791e+002	8.310060e+001
7.154612e+002	8.309532e+001
7.159433e+002	8.309336e+001
7.164254e+002	8.309489e+001
7.169075e+002	8.309982e+001
7.173896e+002	8.310782e+001
7.178718e+002	8.311858e+001
7.183539e+002	8.313190e+001
7.188360e+002	8.314771e+001
7.193181e+002	8.316628e+001
7.198002e+002	8.318802e+001
7.202823e+002	8.321355e+001
7.207645e+002	8.324336e+001
7.212466e+002	8.327793e+001
7.217287e+002	8.331739e+001
7.222108e+002	8.336163e+001
7.226929e+002	8.341020e+001
7.231750e+002	8.346249e+001
7.236572e+002	8.351777e+001
7.241393e+002	8.357529e+001
7.246214e+002	8.363445e+001
7.251035e+002	8.369475e+001
7.255856e+002	8.375591e+001
7.260677e+002	8.381776e+001
7.265499e+002	8.388014e+001
7.270320e+002	8.394288e+001
7.275141e+002	8.400569e+001
7.279962e+002	8.406815e+001
7.284783e+002	8.412962e+001
7.289604e+002	8.418943e+001
7.294426e+002	8.424680e+001
7.299247e+002	8.430108e+001
7.304068e+002	8.435172e+001
7.308889e+002	8.439842e+001
7.313710e+002	8.444113e+001
7.318531e+002	8.448000e+001
7.323353e+002	8.451534e+001
7.328174e+002	8.454765e+001
7.332995e+002	8.457738e+001
7.337816e+002	8.460504e+001
7.342637e+002	8.463102e+001
7.347458e+002	8.465569e+001
7.352280e+002	8.467934e+001
7.357101e+002	8.470229e+001
7.361922e+002	8.472485e+001
7.366743e+002	8.474741e+001
7.371564e+002	8.477040e+001
7.376385e+002	8.479420e+001
7.381207e+002	8.481915e+001
7.386028e+002	8.484553e+001
7.390849e+002	8.487326e+001
7.395670e+002	8.490222e+001
7.400491e+002	8.493191e+001
7.405313e+002	8.496179e+001
7.410134e+002	8.499120e+001
7.414955e+002	8.501949e+001
7.419776e+002	8.504613e+001
7.424597e+002	8.507091e+001
7.429418e+002	8.509377e+001
7.434240e+002	8.511497e+001
7.439061e+002	8.513496e+001
7.443882e+002	8.515423e+001
7.448703e+002	8.517334e+001
7.453524e+002	8.519268e+001
7.458345e+002	8.521247e+001
7.463167e+002	8.523272e+001
7.467988e+002	8.525325e+001
7.472809e+002	8.527384e+001
7.477630e+002	8.529417e+001
7.482451e+002	8.531400e+001
7.487272e+002	8.533327e+001
7.492094e+002	8.535211e+001
7.496915e+002	8.537076e+001
7.501736e+002	8.538962e+001
7.506557e+002	8.540910e+001
7.511378e+002	8.542960e+001
7.516199e+002	8.545131e+001
7.521021e+002	8.547425e+001
7.525842e+002	8.549827e+001
7.530663e+002	8.552299e+001
7.535484e+002	8.554794e+001
7.540305e+002	8.557255e+001
7.545126e+002	8.559636e+001
7.549948e+002	8.561892e+001
7.554769e+002	8.563994e+001
7.559590e+002	8.565925e+001
7.564411e+002	8.567671e+001
7.569232e+002	8.569234e+001
7.574053e+002	8.570605e+001
7.578875e+002	8.571775e+001
7.583696e+002	8.572733e+001
7.588517e+002	8.573463e+001
7.593338e+002	8.573951e+001
7.598159e+002	8.574184e+001
7.602980e+002	8.574160e+001
7.607802e+002	8.573884e+001
7.612623e+002	8.573371e+001
7.617444e+002	8.572642e+001
7.622265e+002	8.571714e+001
7.627086e+002	8.570609e+001
7.631907e+002	8.569327e+001
7.636729e+002	8.567863e+001
7.641550e+002	8.566199e+001
7.646371e+002	8.564313e+001
7.651192e+002	8.562184e+001
7.656013e+002	8.559808e+001
7.660834e+002	8.557205e+001
7.665656e+002	8.554425e+001
7.670477e+002	8.551559e+001
7.675298e+002	8.548730e+001
7.680119e+002	8.546087e+001
7.684940e+002	8.543798e+001
7.689761e+002	8.542032e+001
7.694583e+002	8.540942e+001
7.699404e+002	8.540657e+001
7.704225e+002	8.541270e+001
7.709046e+002	8.542838e+001
7.713867e+002	8.545376e+001
7.718688e+002	8.548860e+001
7.723510e+002	8.553241e+001
7.728331e+002	8.558435e+001
7.733152e+002	8.564339e+001
7.737973e+002	8.570830e+001
7.742794e+002	8.577763e+001
7.747615e+002	8.584978e+001
7.752437e+002	8.592304e+001
7.757258e+002	8.599564e+001
7.762079e+002	8.606580e+001
7.766900e+002	8.613192e+001
7.771721e+002	8.619261e+001
7.776542e+002	8.624686e+001
7.781364e+002	8.629404e+001
7.786185e+002	8.633400e+001
7.791006e+002	8.636702e+001
7.795827e+002	8.639378e+001
7.800648e+002	8.641526e+001
7.805469e+002	8.643259e+001
7.810291e+002	8.644691e+001
7.815112e+002	8.645932e+001
7.819933e+002	8.647068e+001
7.824754e+002	8.648162e+001
7.829575e+002	8.649257e+001
7.834396e+002	8.650367e+001
7.839218e+002	8.651493e+001
7.844039e+002	8.652628e+001
7.848860e+002	8.653762e+001
7.853681e+002	8.654884e+001
7.858502e+002	8.655987e+001
7.863323e+002	8.657066e+001
7.868145e+002	8.658113e+001
7.872966e+002	8.659118e+001
7.877787e+002	8.660062e+001
7.882608e+002	8.660925e+001
7.887429e+002	8.661674e+001
7.892250e+002	8.662283e+001
7.897072e+002	8.662727e+001
7.901893e+002	8.662991e+001
7.906714e+002	8.663072e+001
7.911535e+002	8.662989e+001
7.916356e+002	8.662772e+001
7.921177e+002	8.662462e+001
7.925999e+002	8.662113e+001
7.930820e+002	8.661771e+001
7.935641e+002	8.661478e+001
7.940462e+002	8.661266e+001
7.945283e+002	8.661156e+001
7.950104e+002	8.661147e+001
7.954926e+002	8.661241e+001
7.959747e+002	8.661424e+001
7.964568e+002	8.661683e+001
7.969389e+002	8.662001e+001
7.974210e+002	8.662370e+001
7.979031e+002	8.662769e+001
7.983853e+002	8.663181e+001
7.988674e+002	8.663577e+001
7.993495e+002	8.663926e+001
7.998316e+002	8.664186e+001
8.003137e+002	8.664310e+001
8.007958e+002	8.664261e+001
8.012780e+002	8.664010e+001
8.017601e+002	8.663546e+001
8.022422e+002	8.662885e+001
8.027243e+002	8.662058e+001
8.032064e+002	8.661141e+001
8.036885e+002	8.660213e+001
8.041707e+002	8.659367e+001
8.046528e+002	8.658685e+001
8.051349e+002	8.658239e+001
8.056170e+002	8.658067e+001
8.060991e+002	8.658176e+001
8.065812e+002	8.658537e+001
8.070634e+002	8.659097e+001
8.075455e+002	8.659784e+001
8.080276e+002	8.660514e+001
8.085097e+002	8.661206e+001
8.089918e+002	8.661804e+001
8.094739e+002	8.662257e+001
8.099561e+002	8.662547e+001
8.104382e+002	8.662678e+001
8.109203e+002	8.662674e+001
8.114024e+002	8.662572e+001
8.118845e+002	8.662421e+001
8.123666e+002	8.662274e+001
8.128488e+002	8.662180e+001
8.133309e+002	8.662186e+001
8.138130e+002	8.662331e+001
8.142951e+002	8.662650e+001
8.147772e+002	8.663161e+001
8.152593e+002	8.663868e+001
8.157415e+002	8.664760e+001
8.162236e+002	8.665806e+001
8.167057e+002	8.666955e+001
8.171878e+002	8.668137e+001
8.176699e+002	8.669271e+001
8.181520e+002	8.670267e+001
8.186342e+002	8.671051e+001
8.191163e+002	8.671558e+001
8.195984e+002	8.671757e+001
8.200805e+002	8.671650e+001
8.205626e+002	8.671278e+001
8.210447e+002	8.670712e+001
8.215269e+002	8.670053e+001
8.220090e+002	8.669413e+001
8.224911e+002	8.668901e+001
8.229732e+002	8.668609e+001
8.234553e+002	8.668594e+001
8.239374e+002	8.668878e+001
8.244196e+002	8.669444e+001
8.249017e+002	8.670238e+001
8.253838e+002	8.671183e+001
8.258659e+002	8.672184e+001
8.263480e+002	8.673159e+001
8.268301e+002	8.674029e+001
8.273123e+002	8.674748e+001
8.277944e+002	8.675292e+001
8.282765e+002	8.675669e+001
8.287586e+002	8.675907e+001
8.292407e+002	8.676056e+001
8.297228e+002	8.676169e+001
8.302050e+002	8.676307e+001
8.306871e+002	8.676520e+001
8.311692e+002	8.676848e+001
8.316513e+002	8.677325e+001
8.321334e+002	8.677964e+001
8.326155e+002	8.678773e+001
8.330977e+002	8.679739e+001
8.335798e+002	8.680836e+001
8.340619e+002	8.682048e+001
8.345440e+002	8.683329e+001
8.350261e+002	8.684641e+001
8.355082e+002	8.685929e+001
8.359904e+002	8.687152e+001
8.364725e+002	8.688265e+001
8.369546e+002	8.689238e+001
8.374367e+002	8.690051e+001
8.379188e+002	8.690704e+001
8.384009e+002	8.691207e+001
8.388831e+002	8.691587e+001
8.393652e+002	8.691875e+001
8.398473e+002	8.692109e+001
8.403294e+002	8.692308e+001
8.408115e+002	8.692490e+001
8.412936e+002	8.692646e+001
8.417758e+002	8.692756e+001
8.422579e+002	8.692785e+001
8.427400e+002	8.692688e+001
8.432221e+002	8.692426e+001
8.437042e+002	8.691969e+001
8.441863e+002	8.691306e+001
8.446685e+002	8.690446e+001
8.451506e+002	8.689427e+001
8.456327e+002	8.688303e+001
8.461148e+002	8.687144e+001
8.465969e+002	8.686023e+001
8.470790e+002	8.685007e+001
8.475612e+002	8.684155e+001
8.480433e+002	8.683504e+001
8.485254e+002	8.683081e+001
8.490075e+002	8.682884e+001
8.494896e+002	8.682915e+001
8.499717e+002	8.683161e+001
8.504539e+002	8.683614e+001
8.509360e+002	8.684276e+001
8.514181e+002	8.685150e+001
8.519002e+002	8.686247e+001
8.523823e+002	8.687579e+001
8.528644e+002	8.689157e+001
8.533466e+002	8.690987e+001
8.538287e+002	8.693055e+001
8.543108e+002	8.695345e+001
8.547929e+002	8.697821e+001
8.552750e+002	8.700443e+001
8.557571e+002	8.703160e+001
8.562393e+002	8.705918e+001
8.567214e+002	8.708665e+001
8.572035e+002	8.711353e+001
8.576856e+002	8.713930e+001
8.581677e+002	8.716351e+001
8.586498e+002	8.718575e+001
8.591320e+002	8.720563e+001
8.596141e+002	8.722281e+001
8.600962e+002	8.723701e+001
8.605783e+002	8.724809e+001
8.610604e+002	8.725602e+001
8.615425e+002	8.726091e+001
8.620247e+002	8.726304e+001
8.625068e+002	8.726275e+001
8.629889e+002	8.726058e+001
8.634710e+002	8.725697e+001
8.639531e+002	8.725243e+001
8.644352e+002	8.724728e+001
8.649174e+002	8.724173e+001
8.653995e+002	8.723576e+001
8.658816e+002	8.722925e+001
8.663637e+002	8.722182e+001
8.668458e+002	8.721310e+001
8.673279e+002	8.720271e+001
8.678101e+002	8.719023e+001
8.682922e+002	8.717543e+001
8.687743e+002	8.715816e+001
8.692564e+002	8.713841e+001
8.697385e+002	8.711628e+001
8.702206e+002	8.709189e+001
8.707028e+002	8.706536e+001
8.711849e+002	8.703696e+001
8.716670e+002	8.700671e+001
8.721491e+002	8.697481e+001
8.726312e+002	8.694141e+001
8.731133e+002	8.690674e+001
8.735955e+002	8.687109e+001
8.740776e+002	8.683488e+001
8.745597e+002	8.679864e+001
8.750418e+002	8.676283e+001
8.755239e+002	8.672798e+001
8.760060e+002	8.669438e+001
8.764882e+002	8.666219e+001
8.769703e+002	8.663121e+001
8.774524e+002	8.660106e+001
8.779345e+002	8.657104e+001
8.784166e+002	8.654040e+001
8.788987e+002	8.650825e+001
8.793809e+002	8.647389e+001
8.798630e+002	8.643676e+001
8.803451e+002	8.639661e+001
8.808272e+002	8.635341e+001
8.813093e+002	8.630735e+001
8.817914e+002	8.625875e+001
8.822736e+002	8.620794e+001
8.827557e+002	8.615508e+001
8.832378e+002	8.610015e+001
8.837199e+002	8.604291e+001
8.842020e+002	8.598283e+001
8.846841e+002	8.591934e+001
8.851663e+002	8.585179e+001
8.856484e+002	8.577980e+001
8.861305e+002	8.570316e+001
8.866126e+002	8.562215e+001
8.870947e+002	8.553747e+001
8.875768e+002	8.545011e+001
8.880590e+002	8.536147e+001
8.885411e+002	8.527304e+001
8.890232e+002	8.518626e+001
8.895053e+002	8.510246e+001
8.899874e+002	8.502274e+001
8.904695e+002	8.494780e+001
8.909517e+002	8.487816e+001
8.914338e+002	8.481409e+001
8.919159e+002	8.475577e+001
8.923980e+002	8.470338e+001
8.928801e+002	8.465712e+001
8.933622e+002	8.461726e+001
8.938444e+002	8.458414e+001
8.943265e+002	8.455813e+001
8.948086e+002	8.453944e+001
8.952907e+002	8.452827e+001
8.957728e+002	8.452458e+001
8.962549e+002	8.452809e+001
8.967371e+002	8.453856e+001
8.972192e+002	8.455556e+001
8.977013e+002	8.457874e+001
8.981834e+002	8.460772e+001
8.986655e+002	8.464218e+001
8.991476e+002	8.468185e+001
8.996298e+002	8.472640e+001
9.001119e+002	8.477537e+001
9.005940e+002	8.482817e+001
9.010761e+002	8.488393e+001
9.015582e+002	8.494174e+001
9.020403e+002	8.500044e+001
9.025225e+002	8.505890e+001
9.030046e+002	8.511610e+001
9.034867e+002	8.517125e+001
9.039688e+002	8.522382e+001
9.044509e+002	8.527364e+001
9.049330e+002	8.532076e+001
9.054152e+002	8.536549e+001
9.058973e+002	8.540815e+001
9.063794e+002	8.544901e+001
9.068615e+002	8.548810e+001
9.073436e+002	8.552523e+001
9.078257e+002	8.555986e+001
9.083079e+002	8.559132e+001
9.087900e+002	8.561877e+001
9.092721e+002	8.564145e+001
9.097542e+002	8.565882e+001
9.102363e+002	8.567059e+001
9.107184e+002	8.567690e+001
9.112006e+002	8.567826e+001
9.116827e+002	8.567548e+001
9.121648e+002	8.566952e+001
9.126469e+002	8.566135e+001
9.131290e+002	8.565190e+001
9.136111e+002	8.564172e+001
9.140933e+002	8.563116e+001
9.145754e+002	8.562020e+001
9.150575e+002	8.560863e+001
9.155396e+002	8.559602e+001
9.160217e+002	8.558199e+001
9.165038e+002	8.556622e+001
9.169860e+002	8.554849e+001
9.174681e+002	8.552887e+001
9.179502e+002	8.550746e+001
9.184323e+002	8.548455e+001
9.189144e+002	8.546038e+001
9.193965e+002	8.543524e+001
9.198787e+002	8.540923e+001
9.203608e+002	8.538246e+001
9.208429e+002	8.535493e+001
9.213250e+002	8.532661e+001
9.218071e+002	8.529763e+001
9.222892e+002	8.526813e+001
9.227714e+002	8.523843e+001
9.232535e+002	8.520893e+001
9.237356e+002	8.518006e+001
9.242177e+002	8.515219e+001
9.246998e+002	8.512556e+001
9.251819e+002	8.510007e+001
9.256641e+002	8.507547e+001
9.261462e+002	8.505119e+001
9.266283e+002	8.502646e+001
9.271104e+002	8.500043e+001
9.275925e+002	8.497235e+001
9.280746e+002	8.494166e+001
9.285568e+002	8.490807e+001
9.290389e+002	8.487159e+001
9.295210e+002	8.483253e+001
9.300031e+002	8.479140e+001
9.304852e+002	8.474877e+001
9.309673e+002	8.470517e+001
9.314495e+002	8.466095e+001
9.319316e+002	8.461626e+001
9.324137e+002	8.457102e+001
9.328958e+002	8.452499e+001
9.333779e+002	8.447777e+001
9.338600e+002	8.442910e+001
9.343422e+002	8.437878e+001
9.348243e+002	8.432679e+001
9.353064e+002	8.427330e+001
9.357885e+002	8.421861e+001
9.362706e+002	8.416307e+001
9.367527e+002	8.410687e+001
9.372349e+002	8.405013e+001
9.377170e+002	8.399263e+001
9.381991e+002	8.393390e+001
9.386812e+002	8.387331e+001
9.391633e+002	8.381010e+001
9.396454e+002	8.374358e+001
9.401276e+002	8.367325e+001
9.406097e+002	8.359887e+001
9.410918e+002	8.352060e+001
9.415739e+002	8.343889e+001
9.420560e+002	8.335441e+001
9.425381e+002	8.326802e+001
9.430203e+002	8.318045e+001
9.435024e+002	8.309233e+001
9.439845e+002	8.300401e+001
9.444666e+002	8.291556e+001
9.449487e+002	8.282683e+001
9.454308e+002	8.273747e+001
9.459130e+002	8.264724e+001
9.463951e+002	8.255584e+001
9.468772e+002	8.246318e+001
9.473593e+002	8.236941e+001
9.478414e+002	8.227472e+001
9.483235e+002	8.217949e+001
9.488057e+002	8.208396e+001
9.492878e+002	8.198824e+001
9.497699e+002	8.189227e+001
9.502520e+002	8.179573e+001
9.507341e+002	8.169817e+001
9.512162e+002	8.159905e+001
9.516984e+002	8.149790e+001
9.521805e+002	8.139445e+001
9.526626e+002	8.128873e+001
9.531447e+002	8.118106e+001
9.536268e+002	8.107201e+001
9.541089e+002	8.096236e+001
9.545911e+002	8.085296e+001
9.550732e+002	8.074448e+001
9.555553e+002	8.063739e+001
9.560374e+002	8.053187e+001
9.565195e+002	8.042780e+001
9.570016e+002	8.032487e+001
9.574838e+002	8.022265e+001
9.579659e+002	8.012078e+001
9.584480e+002	8.001903e+001
9.589301e+002	7.991739e+001
9.594122e+002	7.981612e+001
9.598943e+002	7.971558e+001
9.603765e+002	7.961629e+001
9.608586e+002	7.951864e+001
9.613407e+002	7.942288e+001
9.618228e+002	7.932904e+001
9.623049e+002	7.923692e+001
9.627870e+002	7.914616e+001
9.632692e+002	7.905633e+001
9.637513e+002	7.896713e+001
9.642334e+002	7.887839e+001
9.647155e+002	7.879019e+001
9.651976e+002	7.870287e+001
9.656797e+002	7.861686e+001
9.661619e+002	7.853270e+001
9.666440e+002	7.845071e+001
9.671261e+002	7.837103e+001
9.676082e+002	7.829336e+001
9.680903e+002	7.821710e+001
9.685724e+002	7.814135e+001
9.690546e+002	7.806509e+001
9.695367e+002	7.798733e+001
9.700188e+002	7.790727e+001
9.705009e+002	7.782455e+001
9.709830e+002	7.773911e+001
9.714651e+002	7.765136e+001
9.719473e+002	7.756200e+001
9.724294e+002	7.747178e+001
9.729115e+002	7.738147e+001
9.733936e+002	7.729164e+001
9.738757e+002	7.720251e+001
9.743578e+002	7.711406e+001
9.748400e+002	7.702596e+001
9.753221e+002	7.693775e+001
9.758042e+002	7.684901e+001
9.762863e+002	7.675941e+001
9.767684e+002	7.666887e+001
9.772505e+002	7.657757e+001
9.777327e+002	7.648591e+001
9.782148e+002	7.639437e+001
9.786969e+002	7.630347e+001
9.791790e+002	7.621368e+001
9.796611e+002	7.612525e+001
9.801432e+002	7.603829e+001
9.806254e+002	7.595288e+001
9.811075e+002	7.586902e+001
9.815896e+002	7.578687e+001
9.820717e+002	7.570677e+001
9.825538e+002	7.562934e+001
9.830359e+002	7.555534e+001
9.835181e+002	7.548564e+001
9.840002e+002	7.542107e+001
9.844823e+002	7.536217e+001
9.849644e+002	7.530912e+001
9.854465e+002	7.526162e+001
9.859286e+002	7.521896e+001
9.864108e+002	7.518004e+001
9.868929e+002	7.514364e+001
9.873750e+002	7.510860e+001
9.878571e+002	7.507399e+001
9.883392e+002	7.503933e+001
9.888214e+002	7.500456e+001
9.893035e+002	7.497004e+001
9.897856e+002	7.493634e+001
9.902677e+002	7.490417e+001
9.907498e+002	7.487405e+001
9.912319e+002	7.484626e+001
9.917141e+002	7.482063e+001
9.921962e+002	7.479665e+001
9.926783e+002	7.477357e+001
9.931604e+002	7.475051e+001
9.936425e+002	7.472671e+001
9.941246e+002	7.470161e+001
9.946067e+002	7.467504e+001
9.950888e+002	7.464713e+001
9.955709e+002	7.461835e+001
9.960530e+002	7.458924e+001
9.965352e+002	7.456029e+001
9.970173e+002	7.453181e+001
9.974994e+002	7.450380e+001
9.979815e+002	7.447593e+001
9.984636e+002	7.444765e+001
9.989457e+002	7.441825e+001
9.994279e+002	7.438712e+001
9.999100e+002	7.435389e+001
1.000392e+003	7.431847e+001
1.000874e+003	7.428114e+001
1.001356e+003	7.424240e+001
1.001838e+003	7.420294e+001
1.002321e+003	7.416332e+001
1.002803e+003	7.412395e+001
1.003285e+003	7.408482e+001
1.003767e+003	7.404553e+001
1.004249e+003	7.400542e+001
1.004731e+003	7.396361e+001
1.005213e+003	7.391928e+001
1.005695e+003	7.387182e+001
1.006177e+003	7.382098e+001
1.006660e+003	7.376702e+001
1.007142e+003	7.371051e+001
1.007624e+003	7.365236e+001
1.008106e+003	7.359345e+001
1.008588e+003	7.353452e+001
1.009070e+003	7.347596e+001
1.009552e+003	7.341773e+001
1.010034e+003	7.335931e+001
1.010517e+003	7.329991e+001
1.010999e+003	7.323866e+001
1.011481e+003	7.317479e+001
1.011963e+003	7.310798e+001
1.012445e+003	7.303833e+001
1.012927e+003	7.296648e+001
1.013409e+003	7.289355e+001
1.013891e+003	7.282076e+001
1.014373e+003	7.274931e+001
1.014856e+003	7.268016e+001
1.015338e+003	7.261370e+001
1.015820e+003	7.254984e+001
1.016302e+003	7.248790e+001
1.016784e+003	7.242702e+001
1.017266e+003	7.236628e+001
1.017748e+003	7.230495e+001
1.018230e+003	7.224281e+001
1.018713e+003	7.218006e+001
1.019195e+003	7.211758e+001
1.019677e+003	7.205640e+001
1.020159e+003	7.199779e+001
1.020641e+003	7.194276e+001
1.021123e+003	7.189191e+001
1.021605e+003	7.184528e+001
1.022087e+003	7.180236e+001
1.022569e+003	7.176226e+001
1.023052e+003	7.172389e+001
1.023534e+003	7.168631e+001
1.024016e+003	7.164896e+001
1.024498e+003	7.161182e+001
1.024980e+003	7.157552e+001
1.025462e+003	7.154100e+001
1.025944e+003	7.150959e+001
1.026426e+003	7.148248e+001
1.026909e+003	7.146069e+001
1.027391e+003	7.144463e+001
1.027873e+003	7.143418e+001
1.028355e+003	7.142880e+001
1.028837e+003	7.142766e+001
1.029319e+003	7.142986e+001
1.029801e+003	7.143482e+001
1.030283e+003	7.144231e+001
1.030766e+003	7.145264e+001
1.031248e+003	7.146649e+001
1.031730e+003	7.148477e+001
1.032212e+003	7.150832e+001
1.032694e+003	7.153770e+001
1.033176e+003	7.157289e+001
1.033658e+003	7.161331e+001
1.034140e+003	7.165781e+001
1.034622e+003	7.170494e+001
1.035104e+003	7.175316e+001
1.035587e+003	7.180120e+001
1.036069e+003	7.184827e+001
1.036551e+003	7.189423e+001
1.037033e+003	7.193953e+001
1.037515e+003	7.198505e+001
1.037997e+003	7.203194e+001
1.038479e+003	7.208120e+001
1.038961e+003	7.213343e+001
1.039444e+003	7.218879e+001
1.039926e+003	7.224677e+001
1.040408e+003	7.230643e+001
1.040890e+003	7.236658e+001
1.041372e+003	7.242606e+001
1.041854e+003	7.248398e+001
1.042336e+003	7.253997e+001
1.042818e+003	7.259420e+001
1.043301e+003	7.264735e+001
1.043783e+003	7.270039e+001
1.044265e+003	7.275436e+001
1.044747e+003	7.281013e+001
1.045229e+003	7.286810e+001
1.045711e+003	7.292825e+001
1.046193e+003	7.299007e+001
1.046675e+003	7.305276e+001
1.047157e+003	7.311543e+001
1.047640e+003	7.317746e+001
1.048122e+003	7.323855e+001
1.048604e+003	7.329893e+001
1.049086e+003	7.335931e+001
1.049568e+003	7.342075e+001
1.050050e+003	7.348440e+001
1.050532e+003	7.355125e+001
1.051014e+003	7.362192e+001
1.051496e+003	7.369649e+001
1.051979e+003	7.377459e+001
1.052461e+003	7.385535e+001
1.052943e+003	7.393772e+001
1.053425e+003	7.402073e+001
1.053907e+003	7.410366e+001
1.054389e+003	7.418628e+001
1.054871e+003	7.426882e+001
1.055353e+003	7.435193e+001
1.055836e+003	7.443656e+001
1.056318e+003	7.452361e+001
1.056800e+003	7.461388e+001
1.057282e+003	7.470767e+001
1.057764e+003	7.480492e+001
1.058246e+003	7.490517e+001
1.058728e+003	7.500760e+001
1.059210e+003	7.511143e+001
1.059693e+003	7.521595e+001
1.060175e+003	7.532077e+001
1.060657e+003	7.542579e+001
1.061139e+003	7.553117e+001
1.061621e+003	7.563726e+001
1.062103e+003	7.574429e+001
1.062585e+003	7.585223e+001
1.063067e+003	7.596056e+001
1.063549e+003	7.606836e+001
1.064031e+003	7.617415e+001
1.064514e+003	7.627632e+001
1.064996e+003	7.637318e+001
1.065478e+003	7.646338e+001
1.065960e+003	7.654603e+001
1.066442e+003	7.662094e+001
1.066924e+003	7.668867e+001
1.067406e+003	7.675032e+001
1.067888e+003	7.680740e+001
1.068371e+003	7.686161e+001
1.068853e+003	7.691447e+001
1.069335e+003	7.696703e+001
1.069817e+003	7.702000e+001
1.070299e+003	7.707349e+001
1.070781e+003	7.712721e+001
1.071263e+003	7.718060e+001
1.071745e+003	7.723309e+001
1.072228e+003	7.728428e+001
1.072710e+003	7.733399e+001
1.073192e+003	7.738240e+001
1.073674e+003	7.742989e+001
1.074156e+003	7.747694e+001
1.074638e+003	7.752402e+001
1.075120e+003	7.757141e+001
1.075602e+003	7.761907e+001
1.076084e+003	7.766675e+001
1.076567e+003	7.771396e+001
1.077049e+003	7.776016e+001
1.077531e+003	7.780489e+001
1.078013e+003	7.784792e+001
1.078495e+003	7.788925e+001
1.078977e+003	7.792921e+001
1.079459e+003	7.796831e+001
1.079941e+003	7.800700e+001
1.080423e+003	7.804574e+001
1.080906e+003	7.808456e+001
1.081388e+003	7.812320e+001
1.081870e+003	7.816102e+001
1.082352e+003	7.819714e+001
1.082834e+003	7.823064e+001
1.083316e+003	7.826071e+001
1.083798e+003	7.828690e+001
1.084280e+003	7.830920e+001
1.084763e+003	7.832813e+001
1.085245e+003	7.834461e+001
1.085727e+003	7.835987e+001
1.086209e+003	7.837510e+001
1.086691e+003	7.839141e+001
1.087173e+003	7.840948e+001
1.087655e+003	7.842955e+001
1.088137e+003	7.845140e+001
1.088620e+003	7.847452e+001
1.089102e+003	7.849820e+001
1.089584e+003	7.852180e+001
1.090066e+003	7.854493e+001
1.090548e+003	7.856752e+001
1.091030e+003	7.858987e+001
1.091512e+003	7.861253e+001
1.091994e+003	7.863615e+001
1.092476e+003	7.866128e+001
1.092958e+003	7.868826e+001
1.093441e+003	7.871700e+001
1.093923e+003	7.874707e+001
1.094405e+003	7.877777e+001
1.094887e+003	7.880825e+001
1.095369e+003	7.883775e+001
1.095851e+003	7.886578e+001
1.096333e+003	7.889228e+001
1.096815e+003	7.891750e+001
1.097298e+003	7.894218e+001
1.097780e+003	7.896719e+001
1.098262e+003	7.899340e+001
1.098744e+003	7.902147e+001
1.099226e+003	7.905168e+001
1.099708e+003	7.908390e+001
1.100190e+003	7.911757e+001
1.100672e+003	7.915191e+001
1.101155e+003	7.918604e+001
1.101637e+003	7.921925e+001
1.102119e+003	7.925115e+001
1.102601e+003	7.928175e+001
1.103083e+003	7.931154e+001
1.103565e+003	7.934119e+001
1.104047e+003	7.937160e+001
1.104529e+003	7.940359e+001
1.105011e+003	7.943773e+001
1.105494e+003	7.947421e+001
1.105976e+003	7.951286e+001
1.106458e+003	7.955322e+001
1.106940e+003	7.959467e+001
1.107422e+003	7.963669e+001
1.107904e+003	7.967886e+001
1.108386e+003	7.972126e+001
1.108868e+003	7.976423e+001
1.109350e+003	7.980847e+001
1.109833e+003	7.985493e+001
1.110315e+003	7.990443e+001
1.110797e+003	7.995778e+001
1.111279e+003	8.001532e+001
1.111761e+003	8.007710e+001
1.112243e+003	8.014272e+001
1.112725e+003	8.021157e+001
1.113207e+003	8.028291e+001
1.113690e+003	8.035606e+001
1.114172e+003	8.043047e+001
1.114654e+003	8.050588e+001
1.115136e+003	8.058224e+001
1.115618e+003	8.065969e+001
1.116100e+003	8.073843e+001
1.116582e+003	8.081854e+001
1.117064e+003	8.089997e+001
1.117547e+003	8.098247e+001
1.118029e+003	8.106557e+001
1.118511e+003	8.114870e+001
1.118993e+003	8.123135e+001
1.119475e+003	8.131320e+001
1.119957e+003	8.139427e+001
1.120439e+003	8.147488e+001
1.120921e+003	8.155573e+001
1.121403e+003	8.163785e+001
1.121885e+003	8.172231e+001
1.122368e+003	8.181018e+001
1.122850e+003	8.190225e+001
1.123332e+003	8.199902e+001
1.123814e+003	8.210059e+001
1.124296e+003	8.220668e+001
1.124778e+003	8.231673e+001
1.125260e+003	8.243008e+001
1.125742e+003	8.254608e+001
1.126225e+003	8.266419e+001
1.126707e+003	8.278410e+001
1.127189e+003	8.290574e+001
1.127671e+003	8.302913e+001
1.128153e+003	8.315445e+001
1.128635e+003	8.328178e+001
1.129117e+003	8.341115e+001
1.129599e+003	8.354232e+001
1.130082e+003	8.367489e+001
1.130564e+003	8.380825e+001
1.131046e+003	8.394164e+001
1.131528e+003	8.407433e+001
1.132010e+003	8.420547e+001
1.132492e+003	8.433438e+001
1.132974e+003	8.446038e+001
1.133456e+003	8.458288e+001
1.133938e+003	8.470133e+001
1.134421e+003	8.481513e+001
1.134903e+003	8.492368e+001
1.135385e+003	8.502630e+001
1.135867e+003	8.512233e+001
1.136349e+003	8.521106e+001
1.136831e+003	8.529199e+001
1.137313e+003	8.536470e+001
1.137795e+003	8.542903e+001
1.138277e+003	8.548505e+001
1.138760e+003	8.553310e+001
1.139242e+003	8.557368e+001
1.139724e+003	8.560746e+001
1.140206e+003	8.563509e+001
1.140688e+003	8.565711e+001
1.141170e+003	8.567396e+001
1.141652e+003	8.568585e+001
1.142134e+003	8.569279e+001
1.142617e+003	8.569463e+001
1.143099e+003	8.569116e+001
1.143581e+003	8.568221e+001
1.144063e+003	8.566773e+001
1.144545e+003	8.564788e+001
1.145027e+003	8.562304e+001
1.145509e+003	8.559376e+001
1.145991e+003	8.556071e+001
1.146474e+003	8.552467e+001
1.146956e+003	8.548626e+001
1.147438e+003	8.544604e+001
1.147920e+003	8.540436e+001
1.148402e+003	8.536143e+001
1.148884e+003	8.531732e+001
1.149366e+003	8.527206e+001
1.149848e+003	8.522577e+001
1.150330e+003	8.517870e+001
1.150813e+003	8.513124e+001
1.151295e+003	8.508402e+001
1.151777e+003	8.503773e+001
1.152259e+003	8.499315e+001
1.152741e+003	8.495090e+001
1.153223e+003	8.491147e+001
1.153705e+003	8.487514e+001
1.154187e+003	8.484189e+001
1.154669e+003	8.481150e+001
1.155152e+003	8.478364e+001
1.155634e+003	8.475802e+001
1.156116e+003	8.473441e+001
1.156598e+003	8.471278e+001
1.157080e+003	8.469341e+001
1.157562e+003	8.467676e+001
1.158044e+003	8.466348e+001
1.158526e+003	8.465436e+001
1.159009e+003	8.465012e+001
1.159491e+003	8.465144e+001
1.159973e+003	8.465888e+001
1.160455e+003	8.467282e+001
1.160937e+003	8.469357e+001
1.161419e+003	8.472136e+001
1.161901e+003	8.475650e+001
1.162383e+003	8.479933e+001
1.162865e+003	8.485032e+001
1.163348e+003	8.490995e+001
1.163830e+003	8.497881e+001
1.164312e+003	8.505731e+001
1.164794e+003	8.514572e+001
1.165276e+003	8.524403e+001
1.165758e+003	8.535196e+001
1.166240e+003	8.546888e+001
1.166722e+003	8.559392e+001
1.167204e+003	8.572598e+001
1.167687e+003	8.586391e+001
1.168169e+003	8.600648e+001
1.168651e+003	8.615252e+001
1.169133e+003	8.630089e+001
1.169615e+003	8.645061e+001
1.170097e+003	8.660072e+001
1.170579e+003	8.675033e+001
1.171061e+003	8.689854e+001
1.171544e+003	8.704453e+001
1.172026e+003	8.718742e+001
1.172508e+003	8.732639e+001
1.172990e+003	8.746066e+001
1.173472e+003	8.758955e+001
1.173954e+003	8.771252e+001
1.174436e+003	8.782917e+001
1.174918e+003	8.793935e+001
1.175401e+003	8.804305e+001
1.175883e+003	8.814052e+001
1.176365e+003	8.823207e+001
1.176847e+003	8.831820e+001
1.177329e+003	8.839944e+001
1.177811e+003	8.847633e+001
1.178293e+003	8.854942e+001
1.178775e+003	8.861916e+001
1.179257e+003	8.868598e+001
1.179740e+003	8.875023e+001
1.180222e+003	8.881217e+001
1.180704e+003	8.887206e+001
1.181186e+003	8.893005e+001
1.181668e+003	8.898624e+001
1.182150e+003	8.904071e+001
1.182632e+003	8.909333e+001
1.183114e+003	8.914394e+001
1.183596e+003	8.919222e+001
1.184079e+003	8.923778e+001
1.184561e+003	8.928009e+001
1.185043e+003	8.931859e+001
1.185525e+003	8.935275e+001
1.186007e+003	8.938201e+001
1.186489e+003	8.940598e+001
1.186971e+003	8.942437e+001
1.187453e+003	8.943703e+001
1.187936e+003	8.944399e+001
1.188418e+003	8.944536e+001
1.188900e+003	8.944135e+001
1.189382e+003	8.943220e+001
1.189864e+003	8.941815e+001
1.190346e+003	8.939941e+001
1.190828e+003	8.937619e+001
1.191310e+003	8.934859e+001
1.191792e+003	8.931689e+001
1.192275e+003	8.928131e+001
1.192757e+003	8.924225e+001
1.193239e+003	8.920016e+001
1.193721e+003	8.915565e+001
1.194203e+003	8.910942e+001
1.194685e+003	8.906212e+001
1.195167e+003	8.901439e+001
1.195649e+003	8.896675e+001
1.196131e+003	8.891957e+001
1.196614e+003	8.887306e+001
1.197096e+003	8.882729e+001
1.197578e+003	8.878224e+001
1.198060e+003	8.873787e+001
1.198542e+003	8.869417e+001
1.199024e+003	8.865118e+001
1.199506e+003	8.860906e+001
1.199988e+003	8.856802e+001
1.200471e+003	8.852830e+001
1.200953e+003	8.849010e+001
1.201435e+003	8.845353e+001
1.201917e+003	8.841854e+001
1.202399e+003	8.838496e+001
1.202881e+003	8.835239e+001
1.203363e+003	8.832041e+001
1.203845e+003	8.828851e+001
1.204328e+003	8.825619e+001
1.204810e+003	8.822311e+001
1.205292e+003	8.818898e+001
1.205774e+003	8.815366e+001
1.206256e+003	8.811723e+001
1.206738e+003	8.807972e+001
1.207220e+003	8.804128e+001
1.207702e+003	8.800201e+001
1.208184e+003	8.796204e+001
1.208667e+003	8.792130e+001
1.209149e+003	8.787985e+001
1.209631e+003	8.783755e+001
1.210113e+003	8.779442e+001
1.210595e+003	8.775043e+001
1.211077e+003	8.770563e+001
1.211559e+003	8.766017e+001
1.212041e+003	8.761415e+001
1.212523e+003	8.756776e+001
1.213006e+003	8.752106e+001
1.213488e+003	8.747410e+001
1.213970e+003	8.742672e+001
1.214452e+003	8.737880e+001
1.214934e+003	8.733015e+001
1.215416e+003	8.728059e+001
1.215898e+003	8.723009e+001
1.216380e+003	8.717873e+001
1.216863e+003	8.712676e+001
1.217345e+003	8.707459e+001
1.217827e+003	8.702283e+001
1.218309e+003	8.697199e+001
1.218791e+003	8.692265e+001
1.219273e+003	8.687514e+001
1.219755e+003	8.682969e+001
1.220237e+003	8.678623e+001
1.220719e+003	8.674458e+001
1.221202e+003	8.670433e+001
1.221684e+003	8.666510e+001
1.222166e+003	8.662649e+001
1.222648e+003	8.658821e+001
1.223130e+003	8.655016e+001
1.223612e+003	8.651231e+001
1.224094e+003	8.647481e+001
1.224576e+003	8.643789e+001
1.225058e+003	8.640173e+001
1.225541e+003	8.636652e+001
1.226023e+003	8.633228e+001
1.226505e+003	8.629906e+001
1.226987e+003	8.626667e+001
1.227469e+003	8.623506e+001
1.227951e+003	8.620415e+001
1.228433e+003	8.617397e+001
1.228915e+003	8.614462e+001
1.229398e+003	8.611637e+001
1.229880e+003	8.608956e+001
1.230362e+003	8.606446e+001
1.230844e+003	8.604135e+001
1.231326e+003	8.602043e+001
1.231808e+003	8.600172e+001
1.232290e+003	8.598511e+001
1.232772e+003	8.597037e+001
1.233255e+003	8.595719e+001
1.233737e+003	8.594538e+001
1.234219e+003	8.593472e+001
1.234701e+003	8.592515e+001
1.235183e+003	8.591675e+001
1.235665e+003	8.590967e+001
1.236147e+003	8.590417e+001
1.236629e+003	8.590052e+001
1.237111e+003	8.589891e+001
1.237594e+003	8.589945e+001
1.238076e+003	8.590217e+001
1.238558e+003	8.590693e+001
1.239040e+003	8.591364e+001
1.239522e+003	8.592208e+001
1.240004e+003	8.593217e+001
1.240486e+003	8.594384e+001
1.240968e+003	8.595712e+001
1.241450e+003	8.597215e+001
1.241933e+003	8.598907e+001
1.242415e+003	8.600801e+001
1.242897e+003	8.602911e+001
1.243379e+003	8.605231e+001
1.243861e+003	8.607754e+001
1.244343e+003	8.610465e+001
1.244825e+003	8.613337e+001
1.245307e+003	8.616347e+001
1.245790e+003	8.619473e+001
1.246272e+003	8.622697e+001
1.246754e+003	8.626018e+001
1.247236e+003	8.629426e+001
1.247718e+003	8.632922e+001
1.248200e+003	8.636502e+001
1.248682e+003	8.640152e+001
1.249164e+003	8.643851e+001
1.249646e+003	8.647568e+001
1.250129e+003	8.651254e+001
1.250611e+003	8.654872e+001
1.251093e+003	8.658376e+001
1.251575e+003	8.661728e+001
1.252057e+003	8.664909e+001
1.252539e+003	8.667917e+001
1.253021e+003	8.670759e+001
1.253503e+003	8.673460e+001
1.253985e+003	8.676051e+001
1.254468e+003	8.678559e+001
1.254950e+003	8.681010e+001
1.255432e+003	8.683412e+001
1.255914e+003	8.685760e+001
1.256396e+003	8.688033e+001
1.256878e+003	8.690201e+001
1.257360e+003	8.692229e+001
1.257842e+003	8.694085e+001
1.258325e+003	8.695745e+001
1.258807e+003	8.697201e+001
1.259289e+003	8.698460e+001
1.259771e+003	8.699541e+001
1.260253e+003	8.700482e+001
1.260735e+003	8.701315e+001
1.261217e+003	8.702078e+001
1.261699e+003	8.702799e+001
1.262182e+003	8.703500e+001
1.262664e+003	8.704195e+001
1.263146e+003	8.704890e+001
1.263628e+003	8.705604e+001
1.264110e+003	8.706353e+001
1.264592e+003	8.707162e+001
1.265074e+003	8.708071e+001
1.265556e+003	8.709119e+001
1.266038e+003	8.710354e+001
1.266521e+003	8.711812e+001
1.267003e+003	8.713522e+001
1.267485e+003	8.715498e+001
1.267967e+003	8.717738e+001
1.268449e+003	8.720222e+001
1.268931e+003	8.722923e+001
1.269413e+003	8.725804e+001
1.269895e+003	8.728832e+001
1.270377e+003	8.731975e+001
1.270860e+003	8.735210e+001
1.271342e+003	8.738525e+001
1.271824e+003	8.741916e+001
1.272306e+003	8.745380e+001
1.272788e+003	8.748917e+001
1.273270e+003	8.752525e+001
1.273752e+003	8.756200e+001
1.274234e+003	8.759929e+001
1.274717e+003	8.763703e+001
1.275199e+003	8.767511e+001
1.275681e+003	8.771350e+001
1.276163e+003	8.775229e+001
1.276645e+003	8.779163e+001
1.277127e+003	8.783185e+001
1.277609e+003	8.787334e+001
1.278091e+003	8.791657e+001
1.278573e+003	8.796199e+001
1.279056e+003	8.800990e+001
1.279538e+003	8.806058e+001
1.280020e+003	8.811409e+001
1.280502e+003	8.817026e+001
1.280984e+003	8.822884e+001
1.281466e+003	8.828941e+001
1.281948e+003	8.835138e+001
1.282430e+003	8.841431e+001
1.282912e+003	8.847762e+001
1.283395e+003	8.854084e+001
1.283877e+003	8.860363e+001
1.284359e+003	8.866569e+001
1.284841e+003	8.872679e+001
1.285323e+003	8.878683e+001
1.285805e+003	8.884562e+001
1.286287e+003	8.890308e+001
1.286769e+003	8.895906e+001
1.287252e+003	8.901344e+001
1.287734e+003	8.906598e+001
1.288216e+003	8.911653e+001
1.288698e+003	8.916488e+001
1.289180e+003	8.921090e+001
1.289662e+003	8.925446e+001
1.290144e+003	8.929543e+001
1.290626e+003	8.933382e+001
1.291109e+003	8.936951e+001
1.291591e+003	8.940248e+001
1.292073e+003	8.943262e+001
1.292555e+003	8.945984e+001
1.293037e+003	8.948397e+001
1.293519e+003	8.950481e+001
1.294001e+003	8.952226e+001
1.294483e+003	8.953614e+001
1.294965e+003	8.954646e+001
1.295448e+003	8.955329e+001
1.295930e+003	8.955674e+001
1.296412e+003	8.955708e+001
1.296894e+003	8.955453e+001
1.297376e+003	8.954938e+001
1.297858e+003	8.954181e+001
1.298340e+003	8.953186e+001
1.298822e+003	8.951952e+001
1.299304e+003	8.950470e+001
1.299787e+003	8.948712e+001
1.300269e+003	8.946657e+001
1.300751e+003	8.944288e+001
1.301233e+003	8.941592e+001
1.301715e+003	8.938575e+001
1.302197e+003	8.935246e+001
1.302679e+003	8.931637e+001
1.303161e+003	8.927778e+001
1.303644e+003	8.923712e+001
1.304126e+003	8.919473e+001
1.304608e+003	8.915103e+001
1.305090e+003	8.910629e+001
1.305572e+003	8.906081e+001
1.306054e+003	8.901484e+001
1.306536e+003	8.896867e+001
1.307018e+003	8.892256e+001
1.307500e+003	8.887685e+001
1.307983e+003	8.883183e+001
1.308465e+003	8.878780e+001
1.308947e+003	8.874503e+001
1.309429e+003	8.870377e+001
1.309911e+003	8.866412e+001
1.310393e+003	8.862619e+001
1.310875e+003	8.859009e+001
1.311357e+003	8.855588e+001
1.311839e+003	8.852367e+001
1.312322e+003	8.849364e+001
1.312804e+003	8.846603e+001
1.313286e+003	8.844115e+001
1.313768e+003	8.841930e+001
1.314250e+003	8.840076e+001
1.314732e+003	8.838568e+001
1.315214e+003	8.837412e+001
1.315696e+003	8.836597e+001
1.316179e+003	8.836102e+001
1.316661e+003	8.835895e+001
1.317143e+003	8.835936e+001
1.317625e+003	8.836188e+001
1.318107e+003	8.836618e+001
1.318589e+003	8.837200e+001
1.319071e+003	8.837917e+001
1.319553e+003	8.838757e+001
1.320036e+003	8.839715e+001
1.320518e+003	8.840783e+001
1.321000e+003	8.841951e+001
1.321482e+003	8.843197e+001
1.321964e+003	8.844501e+001
1.322446e+003	8.845831e+001
1.322928e+003	8.847152e+001
1.323410e+003	8.848428e+001
1.323892e+003	8.849634e+001
1.324375e+003	8.850744e+001
1.324857e+003	8.851745e+001
1.325339e+003	8.852641e+001
1.325821e+003	8.853439e+001
1.326303e+003	8.854158e+001
1.326785e+003	8.854824e+001
1.327267e+003	8.855466e+001
1.327749e+003	8.856111e+001
1.328231e+003	8.856780e+001
1.328714e+003	8.857498e+001
1.329196e+003	8.858277e+001
1.329678e+003	8.859132e+001
1.330160e+003	8.860078e+001
1.330642e+003	8.861121e+001
1.331124e+003	8.862279e+001
1.331606e+003	8.863564e+001
1.332088e+003	8.864982e+001
1.332571e+003	8.866541e+001
1.333053e+003	8.868243e+001
1.333535e+003	8.870089e+001
1.334017e+003	8.872076e+001
1.334499e+003	8.874194e+001
1.334981e+003	8.876445e+001
1.335463e+003	8.878822e+001
1.335945e+003	8.881323e+001
1.336427e+003	8.883950e+001
1.336910e+003	8.886703e+001
1.337392e+003	8.889578e+001
1.337874e+003	8.892561e+001
1.338356e+003	8.895630e+001
1.338838e+003	8.898748e+001
1.339320e+003	8.901874e+001
1.339802e+003	8.904952e+001
1.340284e+003	8.907944e+001
1.340766e+003	8.910800e+001
1.341249e+003	8.913504e+001
1.341731e+003	8.916038e+001
1.342213e+003	8.918400e+001
1.342695e+003	8.920596e+001
1.343177e+003	8.922636e+001
1.343659e+003	8.924529e+001
1.344141e+003	8.926286e+001
1.344623e+003	8.927908e+001
1.345106e+003	8.929387e+001
1.345588e+003	8.930708e+001
1.346070e+003	8.931852e+001
1.346552e+003	8.932787e+001
1.347034e+003	8.933490e+001
1.347516e+003	8.933936e+001
1.347998e+003	8.934111e+001
1.348480e+003	8.934016e+001
1.348963e+003	8.933669e+001
1.349445e+003	8.933091e+001
1.349927e+003	8.932336e+001
1.350409e+003	8.931442e+001
1.350891e+003	8.930458e+001
1.351373e+003	8.929408e+001
1.351855e+003	8.928309e+001
1.352337e+003	8.927158e+001
1.352819e+003	8.925934e+001
1.353302e+003	8.924611e+001
1.353784e+003	8.923152e+001
1.354266e+003	8.921532e+001
1.354748e+003	8.919735e+001
1.355230e+003	8.917761e+001
1.355712e+003	8.915629e+001
1.356194e+003	8.913368e+001
1.356676e+003	8.911009e+001
1.357158e+003	8.908580e+001
1.357641e+003	8.906094e+001
1.358123e+003	8.903550e+001
1.358605e+003	8.900932e+001
1.359087e+003	8.898202e+001
1.359569e+003	8.895326e+001
1.360051e+003	8.892278e+001
1.360533e+003	8.889047e+001
1.361015e+003	8.885658e+001
1.361498e+003	8.882170e+001
1.361980e+003	8.878682e+001
1.362462e+003	8.875302e+001
1.362944e+003	8.872133e+001
1.363426e+003	8.869254e+001
1.363908e+003	8.866702e+001
1.364390e+003	8.864475e+001
1.364872e+003	8.862537e+001
1.365354e+003	8.860848e+001
1.365837e+003	8.859359e+001
1.366319e+003	8.858037e+001
1.366801e+003	8.856864e+001
1.367283e+003	8.855846e+001
1.367765e+003	8.854998e+001
1.368247e+003	8.854344e+001
1.368729e+003	8.853900e+001
1.369211e+003	8.853680e+001
1.369693e+003	8.853671e+001
1.370176e+003	8.853857e+001
1.370658e+003	8.854197e+001
1.371140e+003	8.854652e+001
1.371622e+003	8.855186e+001
1.372104e+003	8.855775e+001
1.372586e+003	8.856413e+001
1.373068e+003	8.857129e+001
1.373550e+003	8.857965e+001
1.374033e+003	8.858990e+001
1.374515e+003	8.860270e+001
1.374997e+003	8.861867e+001
1.375479e+003	8.863822e+001
1.375961e+003	8.866158e+001
1.376443e+003	8.868867e+001
1.376925e+003	8.871941e+001
1.377407e+003	8.875360e+001
1.377890e+003	8.879102e+001
1.378372e+003	8.883148e+001
1.378854e+003	8.887468e+001
1.379336e+003	8.892032e+001
1.379818e+003	8.896795e+001
1.380300e+003	8.901701e+001
1.380782e+003	8.906680e+001
1.381264e+003	8.911665e+001
1.381746e+003	8.916586e+001
1.382229e+003	8.921392e+001
1.382711e+003	8.926045e+001
1.383193e+003	8.930532e+001
1.383675e+003	8.934856e+001
1.384157e+003	8.939031e+001
1.384639e+003	8.943082e+001
1.385121e+003	8.947024e+001
1.385603e+003	8.950867e+001
1.386085e+003	8.954608e+001
1.386568e+003	8.958231e+001
1.387050e+003	8.961707e+001
1.387532e+003	8.965015e+001
1.388014e+003	8.968136e+001
1.388496e+003	8.971070e+001
1.388978e+003	8.973827e+001
1.389460e+003	8.976426e+001
1.389942e+003	8.978889e+001
1.390425e+003	8.981233e+001
1.390907e+003	8.983463e+001
1.391389e+003	8.985570e+001
1.391871e+003	8.987532e+001
1.392353e+003	8.989312e+001
1.392835e+003	8.990871e+001
1.393317e+003	8.992164e+001
1.393799e+003	8.993154e+001
1.394281e+003	8.993823e+001
1.394764e+003	8.994167e+001
1.395246e+003	8.994212e+001
1.395728e+003	8.993993e+001
1.396210e+003	8.993565e+001
1.396692e+003	8.992976e+001
1.397174e+003	8.992275e+001
1.397656e+003	8.991496e+001
1.398138e+003	8.990660e+001
1.398620e+003	8.989781e+001
1.399103e+003	8.988865e+001
1.399585e+003	8.987904e+001
1.400067e+003	8.986889e+001
1.400549e+003	8.985789e+001
1.401031e+003	8.984575e+001
1.401513e+003	8.983205e+001
1.401995e+003	8.981616e+001
1.402477e+003	8.979763e+001
1.402960e+003	8.977591e+001
1.403442e+003	8.975064e+001
1.403924e+003	8.972171e+001
1.404406e+003	8.968935e+001
1.404888e+003	8.965410e+001
1.405370e+003	8.961675e+001
1.405852e+003	8.957816e+001
1.406334e+003	8.953905e+001
1.406817e+003	8.949989e+001
1.407299e+003	8.946072e+001
1.407781e+003	8.942126e+001
1.408263e+003	8.938086e+001
1.408745e+003	8.933882e+001
1.409227e+003	8.929450e+001
1.409709e+003	8.924756e+001
1.410191e+003	8.919801e+001
1.410673e+003	8.914641e+001
1.411156e+003	8.909364e+001
1.411638e+003	8.904093e+001
1.412120e+003	8.898951e+001
1.412602e+003	8.894051e+001
1.413084e+003	8.889469e+001
1.413566e+003	8.885238e+001
1.414048e+003	8.881352e+001
1.414530e+003	8.877778e+001
1.415012e+003	8.874458e+001
1.415495e+003	8.871336e+001
1.415977e+003	8.868366e+001
1.416459e+003	8.865527e+001
1.416941e+003	8.862828e+001
1.417423e+003	8.860320e+001
1.417905e+003	8.858069e+001
1.418387e+003	8.856145e+001
1.418869e+003	8.854614e+001
1.419352e+003	8.853490e+001
1.419834e+003	8.852771e+001
1.420316e+003	8.852426e+001
1.420798e+003	8.852422e+001
1.421280e+003	8.852734e+001
1.421762e+003	8.853349e+001
1.422244e+003	8.854262e+001
1.422726e+003	8.855472e+001
1.423208e+003	8.856969e+001
1.423691e+003	8.858737e+001
1.424173e+003	8.860737e+001
1.424655e+003	8.862927e+001
1.425137e+003	8.865269e+001
1.425619e+003	8.867729e+001
1.426101e+003	8.870299e+001
1.426583e+003	8.872990e+001
1.427065e+003	8.875840e+001
1.427547e+003	8.878902e+001
1.428030e+003	8.882235e+001
1.428512e+003	8.885878e+001
1.428994e+003	8.889842e+001
1.429476e+003	8.894095e+001
1.429958e+003	8.898557e+001
1.430440e+003	8.903116e+001
1.430922e+003	8.907646e+001
1.431404e+003	8.912028e+001
1.431887e+003	8.916169e+001
1.432369e+003	8.920018e+001
1.432851e+003	8.923561e+001
1.433333e+003	8.926827e+001
1.433815e+003	8.929859e+001
1.434297e+003	8.932710e+001
1.434779e+003	8.935419e+001
1.435261e+003	8.938000e+001
1.435744e+003	8.940425e+001
1.436226e+003	8.942627e+001
1.436708e+003	8.944519e+001
1.437190e+003	8.946017e+001
1.437672e+003	8.947066e+001
1.438154e+003	8.947655e+001
1.438636e+003	8.947807e+001
1.439118e+003	8.947581e+001
1.439600e+003	8.947044e+001
1.440083e+003	8.946262e+001
1.440565e+003	8.945283e+001
1.441047e+003	8.944142e+001
1.441529e+003	8.942862e+001
1.442011e+003	8.941434e+001
1.442493e+003	8.939851e+001
1.442975e+003	8.938083e+001
1.443457e+003	8.936098e+001
1.443939e+003	8.933864e+001
1.444422e+003	8.931349e+001
1.444904e+003	8.928540e+001
1.445386e+003	8.925428e+001
1.445868e+003	8.922032e+001
1.446350e+003	8.918388e+001
1.446832e+003	8.914555e+001
1.447314e+003	8.910606e+001
1.447796e+003	8.906627e+001
1.448279e+003	8.902699e+001
1.448761e+003	8.898894e+001
1.449243e+003	8.895260e+001
1.449725e+003	8.891832e+001
1.450207e+003	8.888619e+001
1.450689e+003	8.885616e+001
1.451171e+003	8.882807e+001
1.451653e+003	8.880177e+001
1.452135e+003	8.877699e+001
1.452618e+003	8.875350e+001
1.453100e+003	8.873097e+001
1.453582e+003	8.870898e+001
1.454064e+003	8.868687e+001
1.454546e+003	8.866379e+001
1.455028e+003	8.863867e+001
1.455510e+003	8.861047e+001
1.455992e+003	8.857854e+001
1.456474e+003	8.854311e+001
1.456957e+003	8.850576e+001
1.457439e+003	8.846895e+001
1.457921e+003	8.843522e+001
1.458403e+003	8.840636e+001
1.458885e+003	8.838295e+001
1.459367e+003	8.836466e+001
1.459849e+003	8.835066e+001
1.460331e+003	8.834008e+001
1.460814e+003	8.833224e+001
1.461296e+003	8.832690e+001
1.461778e+003	8.832420e+001
1.462260e+003	8.832480e+001
1.462742e+003	8.832976e+001
1.463224e+003	8.834052e+001
1.463706e+003	8.835860e+001
[truncated: 5,261 more rows]
