# Supplementary material for: Dataset of alkaline ethylene glycol pretreatment and two-staged acid hydrolysis using oil palm empty fruit bunch
Source: Data Brief. 2020 Mar 17;30:105431. doi: 10.1016/j.dib.2020.105431 (PMC7118301; doi:10.1016/j.dib.2020.105431)
Supplement: Supplementary file 1 [file mmc1.zip › Supplementary files/Table 1. XRD/Treated DEFB.txt]

/////////////////////////////////////////////////////////////////////////////////
/// Profile Data Ascii Dump (XRD)                                             ///
/////////////////////////////////////////////////////////////////////////////////

  Data      : Alkaline Ethylene Glycol

# Measurement Condition
    X-ray tube
          target              = Cu 
          voltage             = 40.0 (kV)
          current             = 30.0 (mA)
    Slits
          divergence slit     = 1.00000 (deg) 
          scatter slit        = 1.00000 (deg) 
          receiving slit      = 0.30000 (mm)  
    Scanning
          drive axis          = Theta-2Theta 
          scan range          =    5.000 -   60.000 
          scan mode           = Continuous Scan 
          scan speed          =   2.0000 (deg/min) 
          sampling pitch      =   0.0200 (deg) 
          preset time         =   0.60 (sec) 

# Data      [ Total No. = 2751 ]
  <2Theta>   <   I   >
     5.0000        58
     5.0200        52
     5.0400        64
     5.0600        60
     5.0800        64
     5.1000        62
     5.1200        52
     5.1400        66
     5.1600        84
     5.1800        56
     5.2000        44
     5.2200        52
     5.2400        62
     5.2600        66
     5.2800        62
     5.3000        62
     5.3200        56
     5.3400        46
     5.3600        48
     5.3800        62
     5.4000        68
     5.4200        64
     5.4400        58
     5.4600        52
     5.4800        60
     5.5000        52
     5.5200        58
     5.5400        56
     5.5600        64
     5.5800        58
     5.6000        58
     5.6200        56
     5.6400        46
     5.6600        60
     5.6800        54
     5.7000        60
     5.7200        56
     5.7400        68
     5.7600        52
     5.7800        64
     5.8000        62
     5.8200        48
     5.8400        48
     5.8600        50
     5.8800        64
     5.9000        58
     5.9200        50
     5.9400        48
     5.9600        58
     5.9800        62
     6.0000        46
     6.0200        60
     6.0400        48
     6.0600        70
     6.0800        70
     6.1000        66
     6.1200        36
     6.1400        64
     6.1600        50
     6.1800        48
     6.2000        72
     6.2200        44
     6.2400        50
     6.2600        50
     6.2800        56
     6.3000        60
     6.3200        62
     6.3400        62
     6.3600        34
     6.3800        42
     6.4000        54
     6.4200        68
     6.4400        46
     6.4600        58
     6.4800        44
     6.5000        44
     6.5200        72
     6.5400        60
     6.5600        46
     6.5800        52
     6.6000        64
     6.6200        44
     6.6400        52
     6.6600        48
     6.6800        48
     6.7000        58
     6.7200        48
     6.7400        44
     6.7600        56
     6.7800        36
     6.8000        56
     6.8200        52
     6.8400        52
     6.8600        46
     6.8800        48
     6.9000        44
     6.9200        54
     6.9400        58
     6.9600        56
     6.9800        52
     7.0000        48
     7.0200        52
     7.0400        58
     7.0600        56
     7.0800        58
     7.1000        48
     7.1200        68
     7.1400        48
     7.1600        56
     7.1800        58
     7.2000        56
     7.2200        42
     7.2400        42
     7.2600        54
     7.2800        58
     7.3000        38
     7.3200        64
     7.3400        42
     7.3600        54
     7.3800        36
     7.4000        42
     7.4200        62
     7.4400        48
     7.4600        40
     7.4800        46
     7.5000        62
     7.5200        46
     7.5400        44
     7.5600        46
     7.5800        48
     7.6000        50
     7.6200        54
     7.6400        52
     7.6600        62
     7.6800        56
     7.7000        48
     7.7200        58
     7.7400        60
     7.7600        58
     7.7800        42
     7.8000        58
     7.8200        46
     7.8400        58
     7.8600        52
     7.8800        70
     7.9000        44
     7.9200        44
     7.9400        50
     7.9600        54
     7.9800        46
     8.0000        62
     8.0200        46
     8.0400        60
     8.0600        60
     8.0800        48
     8.1000        50
     8.1200        58
     8.1400        54
     8.1600        56
     8.1800        54
     8.2000        44
     8.2200        52
     8.2400        60
     8.2600        44
     8.2800        50
     8.3000        50
     8.3200        62
     8.3400        54
     8.3600        52
     8.3800        50
     8.4000        62
     8.4200        54
     8.4400        52
     8.4600        70
     8.4800        62
     8.5000        68
     8.5200        52
     8.5400        56
     8.5600        66
     8.5800        48
     8.6000        64
     8.6200        54
     8.6400        68
     8.6600        60
     8.6800        56
     8.7000        50
     8.7200        62
     8.7400        54
     8.7600        70
     8.7800        50
     8.8000        64
     8.8200        54
     8.8400        48
     8.8600        56
     8.8800        60
     8.9000        64
     8.9200        70
     8.9400        64
     8.9600        48
     8.9800        50
     9.0000        52
     9.0200        46
     9.0400        64
     9.0600        50
     9.0800        72
     9.1000        66
     9.1200        74
     9.1400        48
     9.1600        66
     9.1800        54
     9.2000        56
     9.2200        70
     9.2400        48
     9.2600        50
     9.2800        46
     9.3000        66
     9.3200        70
     9.3400        64
     9.3600        68
     9.3800        64
     9.4000        72
     9.4200        56
     9.4400        66
     9.4600        76
     9.4800        76
     9.5000        60
     9.5200        68
     9.5400        60
     9.5600        76
     9.5800        54
     9.6000        68
     9.6200        66
     9.6400        62
     9.6600        70
     9.6800        74
     9.7000        80
     9.7200        62
     9.7400        78
     9.7600        50
     9.7800        64
     9.8000        72
     9.8200        78
     9.8400        62
     9.8600        60
     9.8800        74
     9.9000        72
     9.9200        64
     9.9400        78
     9.9600        62
     9.9800        78
    10.0000        68
    10.0200        74
    10.0400        68
    10.0600        58
    10.0800        72
    10.1000        56
    10.1200        66
    10.1400        76
    10.1600        68
    10.1800        70
    10.2000        74
    10.2200        64
    10.2400        80
    10.2600        66
    10.2800        64
    10.3000        74
    10.3200        70
    10.3400        68
    10.3600        70
    10.3800        86
    10.4000        70
    10.4200        66
    10.4400        70
    10.4600        86
    10.4800        64
    10.5000        72
    10.5200        70
    10.5400        60
    10.5600        84
    10.5800        78
    10.6000        80
    10.6200        74
    10.6400        80
    10.6600        66
    10.6800        92
    10.7000        66
    10.7200        72
    10.7400        72
    10.7600        74
    10.7800        78
    10.8000        92
    10.8200        74
    10.8400        90
    10.8600        82
    10.8800        78
    10.9000        66
    10.9200        64
    10.9400        82
    10.9600        82
    10.9800        80
    11.0000        76
    11.0200        84
    11.0400        76
    11.0600        64
    11.0800        64
    11.1000        88
    11.1200        80
    11.1400        74
    11.1600        92
    11.1800        68
    11.2000        80
    11.2200        76
    11.2400        86
    11.2600        82
    11.2800        80
    11.3000        78
    11.3200        76
    11.3400        84
    11.3600        92
    11.3800        78
    11.4000       102
    11.4200        66
    11.4400        72
    11.4600        92
    11.4800        94
    11.5000        78
    11.5200        84
    11.5400        68
    11.5600        86
    11.5800        58
    11.6000        90
    11.6200        88
    11.6400        92
    11.6600        68
    11.6800        80
    11.7000        80
    11.7200        78
    11.7400        84
    11.7600        88
    11.7800        90
    11.8000        68
    11.8200        86
    11.8400        74
    11.8600        64
    11.8800        92
    11.9000        78
    11.9200        96
    11.9400        66
    11.9600        98
    11.9800        82
    12.0000        78
    12.0200        86
    12.0400        88
    12.0600        96
    12.0800        98
    12.1000        94
    12.1200        94
    12.1400        70
    12.1600        88
    12.1800        88
    12.2000        90
    12.2200        80
    12.2400        92
    12.2600        84
    12.2800        86
    12.3000       106
    12.3200        98
    12.3400        94
    12.3600        74
    12.3800        92
    12.4000        78
    12.4200       104
    12.4400        84
    12.4600        88
    12.4800        88
    12.5000        90
    12.5200       102
    12.5400       106
    12.5600        88
    12.5800        88
    12.6000       110
    12.6200        98
    12.6400        98
    12.6600        94
    12.6800        86
    12.7000        96
    12.7200        92
    12.7400        92
    12.7600       100
    12.7800        86
    12.8000        96
    12.8200        98
    12.8400        86
    12.8600        94
    12.8800        96
    12.9000       102
    12.9200       100
    12.9400        98
    12.9600        82
    12.9800       104
    13.0000        96
    13.0200       100
    13.0400       100
    13.0600       108
    13.0800        96
    13.1000       106
    13.1200       116
    13.1400       108
    13.1600        92
    13.1800        96
    13.2000       110
    13.2200        98
    13.2400       124
    13.2600       128
    13.2800       110
    13.3000       104
    13.3200       116
    13.3400       118
    13.3600       110
    13.3800       100
    13.4000       118
    13.4200       122
    13.4400       106
    13.4600       102
    13.4800       118
    13.5000       102
    13.5200       108
    13.5400       134
    13.5600       146
    13.5800       128
    13.6000       140
    13.6200       128
    13.6400       130
    13.6600       128
    13.6800       114
    13.7000       118
    13.7200       106
    13.7400       118
    13.7600       128
    13.7800       130
    13.8000       144
    13.8200       140
    13.8400       154
    13.8600       156
    13.8800       130
    13.9000       124
    13.9200       146
    13.9400       128
    13.9600       162
    13.9800       120
    14.0000       126
    14.0200       132
    14.0400       138
    14.0600       144
    14.0800       144
    14.1000       136
    14.1200       168
    14.1400       116
    14.1600       130
    14.1800       148
    14.2000       138
    14.2200       140
    14.2400       130
    14.2600       164
    14.2800       126
    14.3000       164
    14.3200       144
    14.3400       124
    14.3600       134
    14.3800       130
    14.4000       154
    14.4200       140
    14.4400       142
    14.4600       146
    14.4800       188
    14.5000       148
    14.5200       164
    14.5400       126
    14.5600       160
    14.5800       160
    14.6000       160
    14.6200       164
    14.6400       188
    14.6600       168
    14.6800       148
    14.7000       172
    14.7200       162
    14.7400       156
    14.7600       170
    14.7800       166
    14.8000       180
    14.8200       146
    14.8400       166
    14.8600       156
    14.8800       186
    14.9000       200
    14.9200       192
    14.9400       180
    14.9600       168
    14.9800       164
    15.0000       210
    15.0200       182
    15.0400       192
    15.0600       182
    15.0800       186
    15.1000       182
    15.1200       188
    15.1400       182
    15.1600       184
    15.1800       188
    15.2000       192
    15.2200       172
    15.2400       196
    15.2600       186
    15.2800       204
    15.3000       182
    15.3200       206
    15.3400       212
    15.3600       182
    15.3800       188
    15.4000       208
    15.4200       212
    15.4400       208
    15.4600       204
    15.4800       206
    15.5000       180
    15.5200       222
    15.5400       220
    15.5600       210
    15.5800       202
    15.6000       208
    15.6200       196
    15.6400       208
    15.6600       206
    15.6800       206
    15.7000       202
    15.7200       204
    15.7400       232
    15.7600       218
    15.7800       234
    15.8000       210
    15.8200       230
    15.8400       230
    15.8600       250
    15.8800       234
    15.9000       250
    15.9200       236
    15.9400       216
    15.9600       232
    15.9800       216
    16.0000       222
    16.0200       222
    16.0400       192
    16.0600       214
    16.0800       226
    16.1000       226
    16.1200       194
    16.1400       246
    16.1600       254
    16.1800       204
    16.2000       202
    16.2200       210
    16.2400       230
    16.2600       220
    16.2800       214
    16.3000       218
    16.3200       242
    16.3400       220
    16.3600       240
    16.3800       226
    16.4000       202
    16.4200       208
    16.4400       208
    16.4600       202
    16.4800       234
    16.5000       208
    16.5200       234
    16.5400       186
    16.5600       216
    16.5800       214
    16.6000       226
    16.6200       242
    16.6400       212
    16.6600       224
    16.6800       226
    16.7000       200
    16.7200       200
    16.7400       214
    16.7600       214
    16.7800       198
    16.8000       242
    16.8200       216
    16.8400       232
    16.8600       248
    16.8800       224
    16.9000       238
    16.9200       226
    16.9400       240
    16.9600       182
    16.9800       226
    17.0000       208
    17.0200       216
    17.0400       208
    17.0600       236
    17.0800       220
    17.1000       200
    17.1200       214
    17.1400       224
    17.1600       208
    17.1800       230
    17.2000       194
    17.2200       192
    17.2400       178
    17.2600       188
    17.2800       224
    17.3000       190
    17.3200       224
    17.3400       216
    17.3600       194
    17.3800       206
    17.4000       196
    17.4200       252
    17.4400       210
    17.4600       188
    17.4800       202
    17.5000       206
    17.5200       202
    17.5400       204
    17.5600       188
    17.5800       208
    17.6000       176
    17.6200       190
    17.6400       184
    17.6600       196
    17.6800       208
    17.7000       162
    17.7200       172
    17.7400       208
    17.7600       226
    17.7800       192
    17.8000       176
    17.8200       202
    17.8400       198
    17.8600       186
    17.8800       176
    17.9000       204
    17.9200       224
    17.9400       176
    17.9600       178
    17.9800       182
    18.0000       186
    18.0200       178
    18.0400       182
    18.0600       168
    18.0800       154
    18.1000       192
    18.1200       202
    18.1400       198
    18.1600       180
    18.1800       184
    18.2000       192
    18.2200       168
    18.2400       194
    18.2600       174
    18.2800       176
    18.3000       164
    18.3200       166
    18.3400       176
    18.3600       194
    18.3800       210
    18.4000       192
    18.4200       170
    18.4400       164
    18.4600       154
    18.4800       180
    18.5000       186
    18.5200       162
    18.5400       154
    18.5600       190
    18.5800       170
    18.6000       192
    18.6200       176
    18.6400       204
    18.6600       162
    18.6800       192
    18.7000       172
    18.7200       160
    18.7400       170
    18.7600       152
    18.7800       158
    18.8000       176
    18.8200       164
    18.8400       184
    18.8600       180
    18.8800       172
    18.9000       146
    18.9200       168
    18.9400       176
    18.9600       172
    18.9800       192
    19.0000       196
    19.0200       162
    19.0400       188
    19.0600       166
    19.0800       180
    19.1000       186
    19.1200       162
    19.1400       170
    19.1600       204
    19.1800       182
    19.2000       186
    19.2200       148
    19.2400       202
    19.2600       170
    19.2800       176
    19.3000       180
    19.3200       190
    19.3400       200
    19.3600       178
    19.3800       182
    19.4000       206
    19.4200       210
    19.4400       174
    19.4600       190
    19.4800       196
    19.5000       176
    19.5200       216
    19.5400       196
    19.5600       182
    19.5800       208
    19.6000       204
    19.6200       190
    19.6400       190
    19.6600       188
    19.6800       196
    19.7000       194
    19.7200       204
    19.7400       202
    19.7600       168
    19.7800       184
    19.8000       212
    19.8200       218
    19.8400       194
    19.8600       200
    19.8800       212
    19.9000       192
    19.9200       210
    19.9400       194
    19.9600       200
    19.9800       206
    20.0000       212
    20.0200       200
    20.0400       222
    20.0600       206
    20.0800       238
    20.1000       236
    20.1200       250
    20.1400       208
    20.1600       230
    20.1800       230
    20.2000       228
    20.2200       220
    20.2400       232
    20.2600       226
    20.2800       216
    20.3000       206
    20.3200       234
    20.3400       234
    20.3600       244
    20.3800       214
    20.4000       216
    20.4200       234
    20.4400       240
    20.4600       256
    20.4800       230
    20.5000       228
    20.5200       242
    20.5400       250
    20.5600       244
    20.5800       268
    20.6000       242
    20.6200       266
    20.6400       248
    20.6600       236
    20.6800       244
    20.7000       262
    20.7200       272
    20.7400       268
    20.7600       250
    20.7800       252
    20.8000       242
    20.8200       288
    20.8400       266
    20.8600       310
    20.8800       270
    20.9000       240
    20.9200       270
    20.9400       268
    20.9600       266
    20.9800       284
    21.0000       270
    21.0200       262
    21.0400       266
    21.0600       290
    21.0800       262
    21.1000       274
    21.1200       290
    21.1400       268
    21.1600       260
    21.1800       256
    21.2000       292
    21.2200       284
    21.2400       286
    21.2600       302
    21.2800       306
    21.3000       306
    21.3200       338
    21.3400       328
    21.3600       290
    21.3800       350
    21.4000       306
    21.4200       320
    21.4400       338
    21.4600       314
    21.4800       316
    21.5000       322
    21.5200       352
    21.5400       370
    21.5600       350
    21.5800       322
    21.6000       348
    21.6200       316
    21.6400       330
    21.6600       368
    21.6800       352
    21.7000       322
    21.7200       368
    21.7400       336
    21.7600       332
    21.7800       374
    21.8000       332
    21.8200       332
    21.8400       354
    21.8600       318
    21.8800       354
    21.9000       340
    21.9200       358
    21.9400       326
    21.9600       338
    21.9800       364
    22.0000       386
    22.0200       384
    22.0400       388
    22.0600       386
    22.0800       398
    22.1000       376
    22.1200       384
    22.1400       390
    22.1600       384
    22.1800       364
    22.2000       388
    22.2200       368
    22.2400       424
    22.2600       386
    22.2800       380
    22.3000       400
    22.3200       368
    22.3400       398
    22.3600       398
    22.3800       398
    22.4000       384
    22.4200       406
    22.4400       414
    22.4600       404
    22.4800       390
    22.5000       408
    22.5200       382
    22.5400       350
    22.5600       418
    22.5800       398
    22.6000       340
    22.6200       412
    22.6400       406
    22.6600       416
    22.6800       408
    22.7000       374
    22.7200       404
    22.7400       424
    22.7600       364
    22.7800       416
    22.8000       418
    22.8200       400
    22.8400       386
    22.8600       366
    22.8800       404
    22.9000       368
    22.9200       394
    22.9400       404
    22.9600       354
    22.9800       372
    23.0000       378
    23.0200       368
    23.0400       360
    23.0600       360
    23.0800       372
    23.1000       360
    23.1200       370
    23.1400       320
    23.1600       374
    23.1800       328
    23.2000       326
    23.2200       316
    23.2400       330
    23.2600       364
    23.2800       350
    23.3000       328
    23.3200       326
    23.3400       312
    23.3600       290
    23.3800       310
    23.4000       330
    23.4200       270
    23.4400       304
    23.4600       284
    23.4800       326
    23.5000       298
    23.5200       286
    23.5400       278
    23.5600       294
    23.5800       260
    23.6000       288
    23.6200       274
    23.6400       264
    23.6600       280
    23.6800       258
    23.7000       244
    23.7200       252
    23.7400       250
    23.7600       246
    23.7800       274
    23.8000       216
    23.8200       262
    23.8400       232
    23.8600       222
    23.8800       234
    23.9000       230
    23.9200       220
    23.9400       230
    23.9600       224
    23.9800       194
    24.0000       176
    24.0200       220
    24.0400       216
    24.0600       210
    24.0800       224
    24.1000       234
    24.1200       234
    24.1400       208
    24.1600       210
    24.1800       204
    24.2000       218
    24.2200       184
    24.2400       192
    24.2600       210
    24.2800       172
    24.3000       194
    24.3200       178
    24.3400       182
    24.3600       150
    24.3800       208
    24.4000       168
    24.4200       170
    24.4400       178
    24.4600       186
    24.4800       194
    24.5000       176
    24.5200       190
    24.5400       180
    24.5600       146
    24.5800       156
    24.6000       152
    24.6200       188
    24.6400       172
    24.6600       182
    24.6800       180
    24.7000       174
    24.7200       168
    24.7400       160
    24.7600       134
    24.7800       152
    24.8000       128
    24.8200       136
    24.8400       142
    24.8600       144
    24.8800       142
    24.9000       134
    24.9200       146
    24.9400       158
    24.9600       138
    24.9800       154
    25.0000       152
    25.0200       156
    25.0400       152
    25.0600       138
    25.0800       142
    25.1000       122
    25.1200       122
    25.1400       134
    25.1600       132
    25.1800       132
    25.2000       134
    25.2200       152
    25.2400       116
    25.2600       122
    25.2800       102
    25.3000       130
    25.3200       146
    25.3400       130
    25.3600       152
    25.3800       146
    25.4000       140
    25.4200       134
    25.4400       120
    25.4600       146
    25.4800       132
    25.5000       116
    25.5200       112
    25.5400       112
    25.5600       130
    25.5800       114
    25.6000       136
    25.6200        96
    25.6400        98
    25.6600       134
    25.6800       124
    25.7000       130
    25.7200       126
    25.7400       118
    25.7600       112
    25.7800       118
    25.8000       124
    25.8200       114
    25.8400       118
    25.8600       122
    25.8800       120
    25.9000       116
    25.9200       112
    25.9400       126
    25.9600       136
    25.9800       106
    26.0000       132
    26.0200       118
    26.0400       104
    26.0600       104
    26.0800       120
    26.1000       110
    26.1200       120
    26.1400        98
    26.1600       116
    26.1800       116
    26.2000       124
    26.2200       128
    26.2400       114
    26.2600       138
    26.2800       130
    26.3000       124
    26.3200       110
    26.3400       114
    26.3600       132
    26.3800       124
    26.4000        94
    26.4200        96
    26.4400       118
    26.4600       112
    26.4800       128
    26.5000       112
    26.5200       120
    26.5400       106
    26.5600       108
    26.5800       108
    26.6000       104
    26.6200       104
    26.6400        92
    26.6600       100
    26.6800       106
    26.7000        98
    26.7200       120
    26.7400        94
    26.7600       108
    26.7800       106
    26.8000       112
    26.8200       116
    26.8400        88
    26.8600       104
    26.8800       138
    26.9000        84
    26.9200        96
    26.9400        84
    26.9600       116
    26.9800       100
    27.0000       108
    27.0200        92
    27.0400       106
    27.0600       122
    27.0800       102
    27.1000        94
    27.1200       134
    27.1400        90
    27.1600       110
    27.1800        82
    27.2000       106
    27.2200       106
    27.2400       104
    27.2600       106
    27.2800       118
    27.3000       116
    27.3200       110
    27.3400       102
    27.3600       122
    27.3800       102
    27.4000       108
    27.4200        80
    27.4400        94
    27.4600       104
    27.4800        92
    27.5000        84
    27.5200        96
    27.5400        98
    27.5600       118
    27.5800       102
    27.6000       122
    27.6200       114
    27.6400       102
    27.6600        94
    27.6800       106
    27.7000       104
    27.7200       110
    27.7400       114
    27.7600       102
    27.7800        96
    27.8000       112
    27.8200       114
    27.8400       118
    27.8600       112
    27.8800       104
    27.9000       106
    27.9200        90
    27.9400       102
    27.9600       102
    27.9800        98
    28.0000       120
    28.0200       104
    28.0400        74
    28.0600       102
    28.0800       124
    28.1000        94
    28.1200       102
    28.1400        94
    28.1600       118
    28.1800       114
    28.2000        90
    28.2200        92
    28.2400       100
    28.2600       100
    28.2800       106
    28.3000       110
    28.3200       124
    28.3400       106
    28.3600       116
    28.3800       106
    28.4000        94
    28.4200        90
    28.4400       108
    28.4600        94
    28.4800       126
    28.5000       114
    28.5200        76
    28.5400       102
    28.5600        96
    28.5800        90
    28.6000        96
    28.6200        94
    28.6400       102
    28.6600       112
    28.6800       104
    28.7000        98
    28.7200       104
    28.7400       110
    28.7600       110
    28.7800       100
    28.8000        94
    28.8200        92
    28.8400        90
    28.8600       112
    28.8800       110
    28.9000       100
    28.9200        94
    28.9400       110
    28.9600        88
    28.9800       104
    29.0000        92
    29.0200       114
    29.0400       108
    29.0600        94
    29.0800        88
    29.1000       114
    29.1200       102
    29.1400        92
    29.1600       106
    29.1800        96
    29.2000        90
    29.2200        86
    29.2400       104
    29.2600        90
    29.2800       118
    29.3000        94
    29.3200        88
    29.3400        82
    29.3600        98
    29.3800       102
    29.4000        92
    29.4200       102
    29.4400       104
    29.4600       102
    29.4800        92
    29.5000       110
    29.5200        88
    29.5400       102
    29.5600        88
    29.5800        92
    29.6000        90
    29.6200        82
    29.6400       102
    29.6600        98
    29.6800       112
    29.7000        96
    29.7200        96
    29.7400       100
    29.7600        96
    29.7800        94
    29.8000        82
    29.8200        96
    29.8400       110
    29.8600       104
    29.8800        90
    29.9000        94
    29.9200        80
    29.9400       100
    29.9600       100
    29.9800        84
    30.0000       100
    30.0200        98
    30.0400       106
    30.0600       102
    30.0800        98
    30.1000        88
    30.1200        96
    30.1400        74
    30.1600        92
    30.1800        90
    30.2000       100
    30.2200       116
    30.2400        80
    30.2600        94
    30.2800        80
    30.3000        92
    30.3200        88
    30.3400       108
    30.3600       106
    30.3800       102
    30.4000        94
    30.4200       106
    30.4400        88
    30.4600       100
    30.4800        96
    30.5000        72
    30.5200        92
    30.5400       100
    30.5600        92
    30.5800        96
    30.6000        94
    30.6200        92
    30.6400        88
    30.6600        68
    30.6800       106
    30.7000        74
    30.7200        88
    30.7400        98
    30.7600        96
    30.7800        84
    30.8000        90
    30.8200        94
    30.8400        70
    30.8600       102
    30.8800       116
    30.9000        86
    30.9200       104
    30.9400        90
    30.9600        74
    30.9800       106
    31.0000        86
    31.0200        94
    31.0400        88
    31.0600       106
    31.0800        76
    31.1000       108
    31.1200        80
    31.1400        76
    31.1600        82
    31.1800        90
    31.2000        90
    31.2200        80
    31.2400        86
    31.2600       106
    31.2800        88
    31.3000        84
    31.3200        78
    31.3400       100
    31.3600       100
    31.3800        98
    31.4000        98
    31.4200        94
    31.4400        92
    31.4600        92
    31.4800        74
    31.5000        82
    31.5200        80
    31.5400       110
    31.5600        70
    31.5800        90
    31.6000        92
    31.6200        92
    31.6400        72
    31.6600        84
    31.6800        80
    31.7000        94
    31.7200        94
    31.7400        86
    31.7600       110
    31.7800        84
    31.8000        86
    31.8200        64
    31.8400        96
    31.8600        70
    31.8800        92
    31.9000        84
    31.9200        88
    31.9400        92
    31.9600        68
    31.9800        80
    32.0000        80
    32.0200        80
    32.0400       100
    32.0600        86
    32.0800        64
    32.1000        64
    32.1200        82
    32.1400        92
    32.1600        90
    32.1800        70
    32.2000        86
    32.2200        62
    32.2400        94
    32.2600        84
    32.2800        86
    32.3000        80
    32.3200       100
    32.3400        84
    32.3600        82
    32.3800        84
    32.4000        84
    32.4200        90
    32.4400        88
    32.4600        88
    32.4800        96
    32.5000        92
    32.5200        76
    32.5400        72
    32.5600        80
    32.5800        84
    32.6000        86
    32.6200        88
    32.6400        92
    32.6600        84
    32.6800        74
    32.7000        96
    32.7200        86
    32.7400        72
    32.7600        74
    32.7800        84
    32.8000        70
    32.8200        90
    32.8400        76
    32.8600       102
    32.8800        74
    32.9000       108
    32.9200        88
    32.9400        74
    32.9600        90
    32.9800        76
    33.0000        86
    33.0200        88
    33.0400        82
    33.0600        90
    33.0800        86
    33.1000       102
    33.1200        92
    33.1400        80
    33.1600        82
    33.1800        84
    33.2000        84
    33.2200        90
    33.2400        88
    33.2600       110
    33.2800        90
    33.3000        92
    33.3200        94
    33.3400        92
    33.3600        90
    33.3800        78
    33.4000        80
    33.4200        98
    33.4400        80
    33.4600        90
    33.4800        92
    33.5000        98
    33.5200       110
    33.5400       100
    33.5600        94
    33.5800        86
    33.6000        74
    33.6200        88
    33.6400        94
    33.6600        90
    33.6800        98
    33.7000        94
    33.7200        88
    33.7400        86
    33.7600        88
    33.7800       102
    33.8000        94
    33.8200        96
    33.8400        92
    33.8600        98
    33.8800       104
    33.9000        86
    33.9200       104
    33.9400       112
    33.9600        92
    33.9800        86
    34.0000        92
    34.0200       108
    34.0400       102
    34.0600       118
    34.0800        92
    34.1000        92
    34.1200       108
    34.1400        96
    34.1600       100
    34.1800       128
    34.2000       120
    34.2200       108
    34.2400        98
    34.2600        98
    34.2800        96
    34.3000       100
    34.3200       102
    34.3400        88
    34.3600       114
    34.3800       100
    34.4000       102
    34.4200       102
    34.4400       120
    34.4600       106
    34.4800        94
    34.5000       104
    34.5200       118
    34.5400        96
    34.5600       106
    34.5800       116
    34.6000       122
    34.6200       106
    34.6400       110
    34.6600       116
    34.6800        98
    34.7000       102
    34.7200       108
    34.7400       110
    34.7600       126
    34.7800       118
    34.8000       112
    34.8200        90
    34.8400       112
    34.8600       146
    34.8800        98
    34.9000       114
    34.9200       128
    34.9400       108
    34.9600       112
    34.9800       110
    35.0000       102
    35.0200       122
    35.0400       106
    35.0600       120
    35.0800       118
    35.1000       114
    35.1200       114
    35.1400       112
    35.1600       130
    35.1800       108
    35.2000       110
    35.2200       118
    35.2400       130
    35.2600       112
    35.2800       114
    35.3000        98
    35.3200       110
    35.3400        94
    35.3600        92
    35.3800       116
    35.4000       104
    35.4200       100
    35.4400       120
    35.4600       106
    35.4800        96
    35.5000       106
    35.5200       114
    35.5400        92
    35.5600       102
    35.5800        84
    35.6000        90
    35.6200        96
    35.6400       118
    35.6600       100
    35.6800        92
    35.7000       102
    35.7200        86
    35.7400       104
    35.7600       110
    35.7800       118
    35.8000        90
    35.8200        96
    35.8400       104
    35.8600       102
    35.8800        88
    35.9000       106
    35.9200        90
    35.9400       106
    35.9600       102
    35.9800       102
    36.0000        92
    36.0200       102
    36.0400        94
    36.0600        76
    36.0800        90
    36.1000        92
    36.1200        78
    36.1400       116
    36.1600       102
    36.1800       102
    36.2000        92
    36.2200        82
    36.2400        80
    36.2600        84
    36.2800       100
    36.3000        88
    36.3200       100
    36.3400        84
    36.3600       104
    36.3800        88
    36.4000        84
    36.4200        96
    36.4400        90
    36.4600        88
    36.4800        88
    36.5000        90
    36.5200        96
    36.5400        76
    36.5600        80
    36.5800        98
    36.6000        98
    36.6200        86
    36.6400        94
    36.6600       106
    36.6800        78
    36.7000       102
    36.7200        96
    36.7400        96
    36.7600        86
    36.7800        88
    36.8000        96
    36.8200        90
    36.8400        94
    36.8600        84
    36.8800       100
    36.9000        90
    36.9200        80
    36.9400        68
    36.9600        76
    36.9800        80
    37.0000        94
    37.0200       106
    37.0400        98
    37.0600        88
    37.0800        68
    37.1000        80
    37.1200        86
    37.1400        90
    37.1600       104
    37.1800        98
    37.2000        90
    37.2200        68
    37.2400        70
    37.2600        86
    37.2800        96
    37.3000        84
    37.3200        82
    37.3400        84
    37.3600        80
    37.3800        78
    37.4000        84
    37.4200        80
    37.4400        88
    37.4600        92
    37.4800        90
    37.5000        86
    37.5200       100
    37.5400        96
    37.5600        74
    37.5800        76
    37.6000        96
    37.6200        84
    37.6400        90
    37.6600        82
    37.6800        94
    37.7000        92
    37.7200       102
    37.7400        78
    37.7600        96
    37.7800        88
    37.8000        96
    37.8200        92
    37.8400       114
    37.8600       156
    37.8800       168
    37.9000       162
    37.9200       186
    37.9400       208
    37.9600       224
    37.9800       216
    38.0000       182
    38.0200       178
    38.0400       180
    38.0600       178
    38.0800       142
    38.1000       112
    38.1200       120
    38.1400        92
    38.1600       114
    38.1800        90
    38.2000        92
    38.2200        72
    38.2400        78
    38.2600        90
    38.2800        92
    38.3000        92
    38.3200        84
    38.3400        92
    38.3600        98
    38.3800        98
    38.4000       104
    38.4200       110
    38.4400       114
    38.4600        92
    38.4800       114
    38.5000       100
    38.5200        92
    38.5400        72
    38.5600        94
    38.5800       102
    38.6000       100
    38.6200        82
    38.6400        84
    38.6600        96
    38.6800        76
    38.7000        78
    38.7200        76
    38.7400        94
    38.7600        98
    38.7800        82
    38.8000        74
    38.8200        84
    38.8400       110
    38.8600        82
    38.8800        94
    38.9000        68
    38.9200        80
    38.9400        86
    38.9600        90
    38.9800        86
    39.0000        90
    39.0200        70
    39.0400        82
    39.0600        74
    39.0800        76
    39.1000        80
    39.1200        84
    39.1400        78
    39.1600        98
    39.1800        80
    39.2000        78
    39.2200        90
    39.2400        92
    39.2600        86
    39.2800        86
    39.3000        96
    39.3200        90
    39.3400        74
    39.3600        84
    39.3800        84
    39.4000        76
    39.4200        78
    39.4400        74
    39.4600        84
    39.4800        94
    39.5000        76
    39.5200        70
    39.5400        78
    39.5600        72
    39.5800        72
    39.6000        66
    39.6200        94
    39.6400        84
    39.6600        90
    39.6800        72
    39.7000        74
    39.7200        82
    39.7400        76
    39.7600        66
    39.7800        76
    39.8000        74
    39.8200        76
    39.8400        78
    39.8600        74
    39.8800        74
    39.9000        54
    39.9200        64
    39.9400        76
    39.9600        88
    39.9800        78
    40.0000        72
    40.0200        90
    40.0400        80
    40.0600        82
    40.0800        64
    40.1000        94
    40.1200        90
    40.1400        64
    40.1600        78
    40.1800        84
    40.2000        80
    40.2200        86
    40.2400        74
    40.2600        68
    40.2800        84
    40.3000        88
    40.3200        66
    40.3400        72
    40.3600        78
    40.3800       102
    40.4000        70
    40.4200        68
    40.4400       100
    40.4600        66
    40.4800        60
    40.5000        76
    40.5200        84
    40.5400        74
    40.5600        84
    40.5800        86
    40.6000        76
    40.6200        78
    40.6400        66
    40.6600        72
    40.6800        66
    40.7000        64
    40.7200        80
    40.7400        84
    40.7600        66
    40.7800        86
    40.8000        88
    40.8200        72
    40.8400        68
    40.8600        84
    40.8800        88
    40.9000        68
    40.9200        78
    40.9400        70
    40.9600        80
    40.9800        68
    41.0000        78
    41.0200        72
    41.0400        86
    41.0600        90
    41.0800        70
    41.1000        68
    41.1200        80
    41.1400        82
    41.1600        80
    41.1800        82
    41.2000        80
    41.2200        70
    41.2400        90
    41.2600        64
    41.2800        68
    41.3000        62
    41.3200        60
    41.3400        68
    41.3600        68
    41.3800        72
    41.4000        66
    41.4200        80
    41.4400        78
    41.4600        74
    41.4800        70
    41.5000        78
    41.5200        70
    41.5400        76
    41.5600        66
    41.5800        64
    41.6000        80
    41.6200        74
    41.6400        78
    41.6600        78
    41.6800        86
    41.7000        88
    41.7200        66
    41.7400        82
    41.7600        78
    41.7800        72
    41.8000        82
    41.8200        72
    41.8400        74
    41.8600        66
    41.8800        68
    41.9000        74
    41.9200        90
    41.9400        86
    41.9600        54
    41.9800        82
    42.0000        82
    42.0200        74
    42.0400        70
    42.0600        80
    42.0800        64
    42.1000        84
    42.1200        70
    42.1400        72
    42.1600        78
    42.1800        56
    42.2000        82
    42.2200        66
    42.2400        70
    42.2600        92
    42.2800        76
    42.3000        84
    42.3200        70
    42.3400        84
    42.3600        66
    42.3800        62
    42.4000        74
    42.4200        92
    42.4400        82
    42.4600        92
    42.4800        96
    42.5000        74
    42.5200        58
    42.5400        72
    42.5600       104
    42.5800        68
    42.6000        66
    42.6200        74
    42.6400        84
    42.6600        74
    42.6800        68
    42.7000        70
    42.7200        78
    42.7400        82
    42.7600        68
    42.7800        74
    42.8000        86
    42.8200        84
    42.8400        74
    42.8600        64
    42.8800        70
    42.9000        80
    42.9200        68
    42.9400        70
    42.9600        78
    42.9800        64
    43.0000        58
    43.0200        84
    43.0400        70
    43.0600        88
    43.0800        70
    43.1000        88
    43.1200        74
    43.1400        64
    43.1600        82
    43.1800        76
    43.2000        82
    43.2200        60
    43.2400        60
    43.2600        76
    43.2800        64
    43.3000        70
    43.3200        72
    43.3400        70
    43.3600        72
    43.3800        68
    43.4000        68
    43.4200        72
    43.4400        82
    43.4600        72
    43.4800        68
    43.5000        80
    43.5200        64
    43.5400        70
    43.5600        82
    43.5800        82
    43.6000        72
    43.6200        64
    43.6400        72
    43.6600        76
    43.6800        68
    43.7000        76
    43.7200        70
    43.7400        84
    43.7600        78
    43.7800        76
    43.8000        62
    43.8200        82
    43.8400        82
    43.8600        62
    43.8800        92
    43.9000        86
    43.9200        68
    43.9400        68
    43.9600        78
    43.9800        94
    44.0000        94
    44.0200        76
    44.0400        86
    44.0600        78
    44.0800        78
    44.1000        82
    44.1200        98
    44.1400       102
    44.1600       120
    44.1800       128
    44.2000       140
    44.2200       142
    44.2400       118
    44.2600       118
    44.2800       114
    44.3000       114
    44.3200       108
    44.3400       100
    44.3600       106
    44.3800        82
    44.4000        98
    44.4200        96
    44.4400        78
    44.4600        74
    44.4800        68
    44.5000        66
    44.5200        60
    44.5400        78
    44.5600        80
    44.5800        68
    44.6000        80
    44.6200        62
    44.6400        82
    44.6600        84
    44.6800        80
    44.7000        84
    44.7200        92
    44.7400        88
    44.7600        94
    44.7800        86
    44.8000        90
    44.8200        72
    44.8400        66
    44.8600        68
    44.8800        60
    44.9000        68
    44.9200        60
    44.9400        58
    44.9600        62
    44.9800        74
    45.0000        56
    45.0200        64
    45.0400        70
    45.0600        72
    45.0800        72
    45.1000        74
    45.1200        68
    45.1400        58
    45.1600        60
    45.1800        74
    45.2000        80
    45.2200        74
    45.2400        56
    45.2600        66
    45.2800        68
    45.3000        56
    45.3200        64
    45.3400        80
    45.3600        58
    45.3800        82
    45.4000        66
    45.4200        70
    45.4400        72
    45.4600        72
    45.4800        70
    45.5000        66
    45.5200        76
    45.5400        74
    45.5600        74
    45.5800        76
    45.6000        58
    45.6200        62
    45.6400        62
    45.6600        92
    45.6800        70
    45.7000        70
    45.7200        64
    45.7400        80
    45.7600        72
    45.7800        76
    45.8000        70
    45.8200        74
    45.8400        66
    45.8600        70
    45.8800        80
    45.9000        50
    45.9200        62
    45.9400        78
    45.9600        72
    45.9800        62
    46.0000        74
    46.0200        60
    46.0400        72
    46.0600        68
    46.0800        82
    46.1000        52
    46.1200        70
    46.1400        64
    46.1600        74
    46.1800        58
    46.2000        58
    46.2200        82
    46.2400        58
    46.2600        74
    46.2800        64
    46.3000        70
    46.3200        64
    46.3400        66
    46.3600        66
    46.3800        54
    46.4000        64
    46.4200        52
    46.4400        76
    46.4600        68
    46.4800        66
    46.5000        70
    46.5200        74
    46.5400        52
    46.5600        60
    46.5800        68
    46.6000        50
    46.6200        60
    46.6400        50
    46.6600        70
    46.6800        70
    46.7000        68
    46.7200        62
    46.7400        56
    46.7600        70
    46.7800        62
    46.8000        56
    46.8200        54
    46.8400        48
    46.8600        62
    46.8800        48
    46.9000        68
    46.9200        60
    46.9400        68
    46.9600        64
    46.9800        52
    47.0000        62
    47.0200        76
    47.0400        62
    47.0600        72
    47.0800        64
    47.1000        76
    47.1200        64
    47.1400        58
    47.1600        62
    47.1800        54
    47.2000        62
    47.2200        78
    47.2400        74
    47.2600        56
    47.2800        64
    47.3000        52
    47.3200        62
    47.3400        62
    47.3600        64
    47.3800        66
    47.4000        60
    47.4200        72
    47.4400        66
    47.4600        52
    47.4800        58
    47.5000        62
    47.5200        60
    47.5400        66
    47.5600        60
    47.5800        64
    47.6000        64
    47.6200        70
    47.6400        68
    47.6600        58
    47.6800        70
    47.7000        72
    47.7200        52
    47.7400        66
    47.7600        66
    47.7800        58
    47.8000        72
    47.8200        58
    47.8400        50
    47.8600        66
    47.8800        60
    47.9000        60
    47.9200        48
    47.9400        52
    47.9600        56
    47.9800        78
    48.0000        72
    48.0200        66
    48.0400        56
    48.0600        50
    48.0800        60
    48.1000        66
    48.1200        62
    48.1400        46
    48.1600        64
    48.1800        64
    48.2000        52
    48.2200        76
    48.2400        66
    48.2600        58
    48.2800        64
    48.3000        62
    48.3200        70
    48.3400        62
    48.3600        70
    48.3800        42
    48.4000        54
    48.4200        42
    48.4400        60
    48.4600        64
    48.4800        62
    48.5000        78
    48.5200        62
    48.5400        70
    48.5600        54
    48.5800        60
    48.6000        60
    48.6200        62
    48.6400        78
    48.6600        58
    48.6800        52
    48.7000        52
    48.7200        60
    48.7400        58
    48.7600        58
    48.7800        70
    48.8000        52
    48.8200        52
    48.8400        46
    48.8600        56
    48.8800        42
    48.9000        60
    48.9200        60
    48.9400        58
    48.9600        64
    48.9800        64
    49.0000        36
    49.0200        58
    49.0400        50
    49.0600        48
    49.0800        70
    49.1000        52
    49.1200        60
    49.1400        62
    49.1600        54
    49.1800        62
    49.2000        52
    49.2200        64
    49.2400        78
    49.2600        52
    49.2800        56
    49.3000        54
    49.3200        62
    49.3400        44
    49.3600        60
    49.3800        56
    49.4000        54
    49.4200        54
    49.4400        68
    49.4600        50
    49.4800        52
    49.5000        48
    49.5200        54
    49.5400        50
    49.5600        58
    49.5800        54
    49.6000        48
    49.6200        68
    49.6400        50
    49.6600        68
    49.6800        46
    49.7000        70
    49.7200        54
    49.7400        46
    49.7600        50
    49.7800        48
    49.8000        60
    49.8200        64
    49.8400        60
    49.8600        56
    49.8800        52
    49.9000        50
    49.9200        48
    49.9400        52
    49.9600        44
    49.9800        54
    50.0000        54
    50.0200        42
    50.0400        46
    50.0600        56
    50.0800        48
    50.1000        54
    50.1200        60
    50.1400        60
    50.1600        48
    50.1800        42
    50.2000        54
    50.2200        52
    50.2400        60
    50.2600        42
    50.2800        54
    50.3000        58
    50.3200        52
    50.3400        56
    50.3600        44
    50.3800        40
    50.4000        54
    50.4200        62
    50.4400        52
    50.4600        60
    50.4800        58
    50.5000        46
    50.5200        42
    50.5400        54
    50.5600        50
    50.5800        46
    50.6000        52
    50.6200        48
    50.6400        50
    50.6600        44
    50.6800        42
    50.7000        70
    50.7200        36
    50.7400        52
    50.7600        44
    50.7800        46
    50.8000        58
    50.8200        60
    50.8400        60
    50.8600        66
    50.8800        58
    50.9000        48
    50.9200        48
    50.9400        54
    50.9600        40
    50.9800        46
    51.0000        52
    51.0200        56
    51.0400        48
    51.0600        52
    51.0800        42
    51.1000        42
    51.1200        52
    51.1400        38
    51.1600        54
    51.1800        44
    51.2000        48
    51.2200        60
    51.2400        46
    51.2600        46
    51.2800        54
    51.3000        40
    51.3200        40
    51.3400        52
    51.3600        40
    51.3800        44
    51.4000        50
    51.4200        36
    51.4400        58
    51.4600        62
    51.4800        44
    51.5000        48
    51.5200        52
    51.5400        50
    51.5600        52
    51.5800        52
    51.6000        46
    51.6200        46
    51.6400        42
    51.6600        44
    51.6800        46
    51.7000        48
    51.7200        56
    51.7400        44
    51.7600        48
    51.7800        48
    51.8000        44
    51.8200        40
    51.8400        48
    51.8600        44
    51.8800        52
    51.9000        32
    51.9200        40
    51.9400        48
    51.9600        52
    51.9800        46
    52.0000        48
    52.0200        44
    52.0400        42
    52.0600        54
    52.0800        42
    52.1000        34
    52.1200        56
    52.1400        50
    52.1600        64
    52.1800        52
    52.2000        42
    52.2200        48
    52.2400        58
    52.2600        48
    52.2800        42
    52.3000        46
    52.3200        52
    52.3400        44
    52.3600        44
    52.3800        50
    52.4000        52
    52.4200        44
    52.4400        34
    52.4600        44
    52.4800        42
    52.5000        40
    52.5200        44
    52.5400        40
    52.5600        64
    52.5800        46
    52.6000        40
    52.6200        38
    52.6400        36
    52.6600        46
    52.6800        50
    52.7000        50
    52.7200        28
    52.7400        42
    52.7600        34
    52.7800        38
    52.8000        44
    52.8200        44
    52.8400        42
    52.8600        38
    52.8800        40
    52.9000        50
    52.9200        34
    52.9400        50
    52.9600        48
    52.9800        36
    53.0000        40
    53.0200        38
    53.0400        46
    53.0600        44
    53.0800        34
    53.1000        50
    53.1200        44
    53.1400        54
    53.1600        40
    53.1800        46
    53.2000        40
    53.2200        50
    53.2400        42
    53.2600        40
    53.2800        42
    53.3000        34
    53.3200        52
    53.3400        34
    53.3600        48
    53.3800        56
    53.4000        44
    53.4200        48
    53.4400        48
    53.4600        46
    53.4800        38
    53.5000        46
    53.5200        44
    53.5400        38
    53.5600        40
    53.5800        40
    53.6000        34
    53.6200        50
    53.6400        36
    53.6600        44
    53.6800        44
    53.7000        48
    53.7200        38
    53.7400        44
    53.7600        40
    53.7800        44
    53.8000        48
    53.8200        42
    53.8400        40
    53.8600        42
    53.8800        40
    53.9000        44
    53.9200        44
    53.9400        38
    53.9600        56
    53.9800        58
    54.0000        44
    54.0200        40
    54.0400        48
    54.0600        38
    54.0800        48
    54.1000        44
    54.1200        36
    54.1400        46
    54.1600        22
    54.1800        48
    54.2000        40
    54.2200        46
    54.2400        32
    54.2600        44
    54.2800        52
    54.3000        38
    54.3200        40
    54.3400        42
    54.3600        40
    54.3800        48
    54.4000        50
    54.4200        36
    54.4400        48
    54.4600        40
    54.4800        44
    54.5000        30
    54.5200        62
    54.5400        40
    54.5600        54
    54.5800        34
    54.6000        46
    54.6200        24
    54.6400        44
    54.6600        22
    54.6800        28
    54.7000        42
    54.7200        60
    54.7400        40
    54.7600        62
    54.7800        46
    54.8000        52
    54.8200        46
    54.8400        44
    54.8600        50
    54.8800        46
    54.9000        38
    54.9200        40
    54.9400        36
    54.9600        46
    54.9800        48
    55.0000        36
    55.0200        32
    55.0400        54
    55.0600        48
    55.0800        40
    55.1000        30
    55.1200        48
    55.1400        42
    55.1600        36
    55.1800        30
    55.2000        28
    55.2200        42
    55.2400        30
    55.2600        58
    55.2800        32
    55.3000        46
    55.3200        34
    55.3400        28
    55.3600        42
    55.3800        44
    55.4000        34
    55.4200        50
    55.4400        42
    55.4600        36
    55.4800        30
    55.5000        24
    55.5200        36
    55.5400        32
    55.5600        28
    55.5800        34
    55.6000        32
    55.6200        38
    55.6400        46
    55.6600        34
    55.6800        40
    55.7000        38
    55.7200        40
    55.7400        38
    55.7600        40
    55.7800        48
    55.8000        44
    55.8200        44
    55.8400        46
    55.8600        34
    55.8800        46
    55.9000        44
    55.9200        36
    55.9400        52
    55.9600        42
    55.9800        38
    56.0000        40
    56.0200        52
    56.0400        38
    56.0600        34
    56.0800        44
    56.1000        30
    56.1200        36
    56.1400        50
    56.1600        40
    56.1800        36
    56.2000        44
    56.2200        38
    56.2400        36
    56.2600        36
    56.2800        36
    56.3000        36
    56.3200        36
    56.3400        42
    56.3600        46
    56.3800        50
    56.4000        44
    56.4200        44
    56.4400        34
    56.4600        40
    56.4800        30
    56.5000        26
    56.5200        46
    56.5400        42
    56.5600        36
    56.5800        46
    56.6000        32
    56.6200        34
    56.6400        48
    56.6600        38
    56.6800        32
    56.7000        36
    56.7200        46
    56.7400        50
    56.7600        34
    56.7800        38
    56.8000        24
    56.8200        28
    56.8400        38
    56.8600        34
    56.8800        32
    56.9000        34
    56.9200        36
    56.9400        40
    56.9600        38
    56.9800        40
    57.0000        34
    57.0200        38
    57.0400        40
    57.0600        42
    57.0800        34
    57.1000        40
    57.1200        36
    57.1400        36
    57.1600        34
    57.1800        28
    57.2000        38
    57.2200        30
    57.2400        40
    57.2600        36
    57.2800        32
    57.3000        26
    57.3200        34
    57.3400        26
    57.3600        38
    57.3800        38
    57.4000        44
    57.4200        34
    57.4400        32
    57.4600        36
    57.4800        26
    57.5000        30
    57.5200        28
    57.5400        30
    57.5600        34
    57.5800        40
    57.6000        34
    57.6200        36
    57.6400        32
    57.6600        36
    57.6800        40
    57.7000        40
    57.7200        40
    57.7400        38
    57.7600        36
    57.7800        32
    57.8000        42
    57.8200        34
    57.8400        28
    57.8600        34
    57.8800        32
    57.9000        24
    57.9200        36
    57.9400        38
    57.9600        38
    57.9800        38
    58.0000        22
    58.0200        40
    58.0400        38
    58.0600        42
    58.0800        44
    58.1000        36
    58.1200        46
    58.1400        58
    58.1600        36
    58.1800        36
    58.2000        34
    58.2200        32
    58.2400        32
    58.2600        30
    58.2800        34
    58.3000        36
    58.3200        34
    58.3400        30
    58.3600        34
    58.3800        34
    58.4000        40
    58.4200        28
    58.4400        40
    58.4600        34
    58.4800        42
    58.5000        36
    58.5200        40
    58.5400        34
    58.5600        28
    58.5800        32
    58.6000        28
    58.6200        38
    58.6400        42
    58.6600        38
    58.6800        26
    58.7000        38
    58.7200        32
    58.7400        50
    58.7600        38
    58.7800        36
    58.8000        32
    58.8200        30
    58.8400        32
    58.8600        30
    58.8800        16
    58.9000        42
    58.9200        34
    58.9400        34
    58.9600        34
    58.9800        40
    59.0000        30
    59.0200        38
    59.0400        40
    59.0600        32
    59.0800        36
    59.1000        28
    59.1200        40
    59.1400        32
    59.1600        36
    59.1800        28
    59.2000        34
    59.2200        42
    59.2400        28
    59.2600        30
    59.2800        34
    59.3000        40
    59.3200        34
    59.3400        36
    59.3600        42
    59.3800        38
    59.4000        36
    59.4200        24
    59.4400        48
    59.4600        42
    59.4800        42
    59.5000        30
    59.5200        34
    59.5400        36
    59.5600        42
    59.5800        28
    59.6000        30
    59.6200        38
    59.6400        24
    59.6600        38
    59.6800        40
    59.7000        22
    59.7200        36
    59.7400        40
    59.7600        36
    59.7800        46
    59.8000        38
    59.8200        40
    59.8400        36
    59.8600        32
    59.8800        32
    59.9000        32
    59.9200        28
    59.9400        36
    59.9600        36
    59.9800        32
    60.0000        28
