# Supplementary material for: Dataset of alkaline ethylene glycol pretreatment and two-staged acid hydrolysis using oil palm empty fruit bunch
Source: Data Brief. 2020 Mar 17;30:105431. doi: 10.1016/j.dib.2020.105431 (PMC7118301; doi:10.1016/j.dib.2020.105431)
Supplement: Supplementary file 1 [file mmc1.zip › Supplementary files/Table 1. XRD/Untreated DEFB.txt]

/////////////////////////////////////////////////////////////////////////////////
/// Profile Data Ascii Dump (XRD)                                             ///
/////////////////////////////////////////////////////////////////////////////////

  File Name : Untreated DEFB

# Measurement Condition
    X-ray tube
          target              = Cu 
          voltage             = 40.0 (kV)
          current             = 30.0 (mA)
    Slits
          divergence slit     = 1.00000 (deg) 
          scatter slit        = 1.00000 (deg) 
          receiving slit      = 0.30000 (mm)  
    Scanning
          drive axis          = Theta-2Theta 
          scan range          =    5.000 -   60.000 
          scan mode           = Continuous Scan 
          scan speed          =   2.0000 (deg/min) 
          sampling pitch      =   0.0200 (deg) 
          preset time         =   0.60 (sec) 

# Data      [ Total No. = 2751 ]
  <2Theta>   <   I   >
     5.0000        46
     5.0200        50
     5.0400        46
     5.0600        54
     5.0800        46
     5.1000        48
     5.1200        66
     5.1400        50
     5.1600        52
     5.1800        50
     5.2000        48
     5.2200        52
     5.2400        48
     5.2600        56
     5.2800        48
     5.3000        44
     5.3200        36
     5.3400        54
     5.3600        42
     5.3800        54
     5.4000        52
     5.4200        48
     5.4400        46
     5.4600        62
     5.4800        54
     5.5000        48
     5.5200        54
     5.5400        48
     5.5600        36
     5.5800        46
     5.6000        56
     5.6200        62
     5.6400        48
     5.6600        60
     5.6800        50
     5.7000        56
     5.7200        62
     5.7400        52
     5.7600        60
     5.7800        50
     5.8000        60
     5.8200        72
     5.8400        46
     5.8600        56
     5.8800        48
     5.9000        56
     5.9200        42
     5.9400        42
     5.9600        64
     5.9800        42
     6.0000        46
     6.0200        58
     6.0400        56
     6.0600        66
     6.0800        58
     6.1000        46
     6.1200        48
     6.1400        54
     6.1600        50
     6.1800        60
     6.2000        58
     6.2200        62
     6.2400        56
     6.2600        64
     6.2800        52
     6.3000        42
     6.3200        62
     6.3400        46
     6.3600        46
     6.3800        56
     6.4000        58
     6.4200        70
     6.4400        48
     6.4600        48
     6.4800        56
     6.5000        48
     6.5200        38
     6.5400        56
     6.5600        50
     6.5800        64
     6.6000        48
     6.6200        56
     6.6400        40
     6.6600        42
     6.6800        48
     6.7000        52
     6.7200        42
     6.7400        46
     6.7600        48
     6.7800        42
     6.8000        48
     6.8200        48
     6.8400        46
     6.8600        48
     6.8800        40
     6.9000        34
     6.9200        58
     6.9400        50
     6.9600        46
     6.9800        52
     7.0000        52
     7.0200        42
     7.0400        50
     7.0600        50
     7.0800        56
     7.1000        54
     7.1200        46
     7.1400        48
     7.1600        48
     7.1800        54
     7.2000        58
     7.2200        56
     7.2400        40
     7.2600        60
     7.2800        48
     7.3000        42
     7.3200        44
     7.3400        38
     7.3600        58
     7.3800        56
     7.4000        56
     7.4200        48
     7.4400        54
     7.4600        54
     7.4800        46
     7.5000        50
     7.5200        46
     7.5400        50
     7.5600        50
     7.5800        42
     7.6000        52
     7.6200        50
     7.6400        52
     7.6600        50
     7.6800        36
     7.7000        60
     7.7200        44
     7.7400        46
     7.7600        46
     7.7800        60
     7.8000        48
     7.8200        56
     7.8400        44
     7.8600        56
     7.8800        50
     7.9000        46
     7.9200        52
     7.9400        42
     7.9600        56
     7.9800        46
     8.0000        48
     8.0200        50
     8.0400        42
     8.0600        68
     8.0800        54
     8.1000        38
     8.1200        60
     8.1400        50
     8.1600        50
     8.1800        54
     8.2000        38
     8.2200        66
     8.2400        46
     8.2600        62
     8.2800        58
     8.3000        50
     8.3200        58
     8.3400        54
     8.3600        56
     8.3800        56
     8.4000        44
     8.4200        60
     8.4400        58
     8.4600        50
     8.4800        46
     8.5000        54
     8.5200        52
     8.5400        70
     8.5600        68
     8.5800        56
     8.6000        60
     8.6200        42
     8.6400        54
     8.6600        50
     8.6800        64
     8.7000        56
     8.7200        44
     8.7400        58
     8.7600        46
     8.7800        66
     8.8000        66
     8.8200        56
     8.8400        50
     8.8600        58
     8.8800        50
     8.9000        50
     8.9200        68
     8.9400        52
     8.9600        52
     8.9800        46
     9.0000        60
     9.0200        56
     9.0400        56
     9.0600        56
     9.0800        52
     9.1000        62
     9.1200        52
     9.1400        58
     9.1600        54
     9.1800        60
     9.2000        70
     9.2200        52
     9.2400        58
     9.2600        60
     9.2800        68
     9.3000        64
     9.3200        56
     9.3400        58
     9.3600        58
     9.3800        60
     9.4000        66
     9.4200        50
     9.4400        64
     9.4600        64
     9.4800        60
     9.5000        66
     9.5200        50
     9.5400        54
     9.5600        68
     9.5800        68
     9.6000        58
     9.6200        62
     9.6400        66
     9.6600        56
     9.6800        60
     9.7000        56
     9.7200        56
     9.7400        56
     9.7600        72
     9.7800        74
     9.8000        50
     9.8200        48
     9.8400        54
     9.8600        80
     9.8800        54
     9.9000        68
     9.9200        58
     9.9400        76
     9.9600        58
     9.9800        60
    10.0000        64
    10.0200        70
    10.0400        72
    10.0600        72
    10.0800        76
    10.1000        68
    10.1200        64
    10.1400        66
    10.1600        84
    10.1800        62
    10.2000        80
    10.2200        62
    10.2400        68
    10.2600        74
    10.2800        68
    10.3000        64
    10.3200        70
    10.3400        54
    10.3600        72
    10.3800        72
    10.4000        56
    10.4200        66
    10.4400        62
    10.4600        74
    10.4800        64
    10.5000        88
    10.5200        66
    10.5400        64
    10.5600        76
    10.5800        62
    10.6000        68
    10.6200        58
    10.6400        72
    10.6600        74
    10.6800        58
    10.7000        62
    10.7200        66
    10.7400        76
    10.7600        60
    10.7800        80
    10.8000        72
    10.8200        68
    10.8400        88
    10.8600        66
    10.8800        82
    10.9000        72
    10.9200        64
    10.9400        70
    10.9600        78
    10.9800        70
    11.0000        74
    11.0200        74
    11.0400        76
    11.0600        72
    11.0800       100
    11.1000        74
    11.1200        66
    11.1400        54
    11.1600        66
    11.1800        90
    11.2000        70
    11.2200        74
    11.2400        82
    11.2600        62
    11.2800        72
    11.3000        80
    11.3200        74
    11.3400        72
    11.3600        72
    11.3800        64
    11.4000        78
    11.4200        84
    11.4400        80
    11.4600        82
    11.4800        82
    11.5000        80
    11.5200        60
    11.5400        98
    11.5600        70
    11.5800        70
    11.6000        78
    11.6200        78
    11.6400        86
    11.6600        94
    11.6800        80
    11.7000        64
    11.7200        72
    11.7400        74
    11.7600        88
    11.7800        62
    11.8000        78
    11.8200        82
    11.8400        78
    11.8600        78
    11.8800        80
    11.9000        86
    11.9200        78
    11.9400        72
    11.9600        80
    11.9800        84
    12.0000       100
    12.0200        80
    12.0400        92
    12.0600        78
    12.0800        84
    12.1000        86
    12.1200        78
    12.1400        88
    12.1600        92
    12.1800        72
    12.2000        70
    12.2200        74
    12.2400        86
    12.2600        88
    12.2800        76
    12.3000        82
    12.3200        88
    12.3400        64
    12.3600        76
    12.3800        78
    12.4000       100
    12.4200        86
    12.4400        74
    12.4600        74
    12.4800        80
    12.5000        80
    12.5200        70
    12.5400        96
    12.5600        76
    12.5800        90
    12.6000        84
    12.6200        88
    12.6400        72
    12.6600        78
    12.6800        74
    12.7000        80
    12.7200        76
    12.7400        74
    12.7600        76
    12.7800        88
    12.8000        94
    12.8200        70
    12.8400        78
    12.8600        88
    12.8800        88
    12.9000        72
    12.9200        84
    12.9400        88
    12.9600        88
    12.9800        98
    13.0000        92
    13.0200        98
    13.0400        90
    13.0600       110
    13.0800        94
    13.1000       108
    13.1200        98
    13.1400        94
    13.1600        88
    13.1800       104
    13.2000       118
    13.2200        92
    13.2400        76
    13.2600        76
    13.2800        92
    13.3000        98
    13.3200        88
    13.3400        82
    13.3600        94
    13.3800       104
    13.4000        80
    13.4200        92
    13.4400        84
    13.4600       106
    13.4800       108
    13.5000        92
    13.5200        98
    13.5400        98
    13.5600       100
    13.5800        86
    13.6000       100
    13.6200       112
    13.6400       106
    13.6600       100
    13.6800        94
    13.7000       102
    13.7200       124
    13.7400       114
    13.7600        98
    13.7800       102
    13.8000       112
    13.8200        86
    13.8400        88
    13.8600       122
    13.8800       122
    13.9000       104
    13.9200       118
    13.9400       106
    13.9600       132
    13.9800       120
    14.0000       122
    14.0200       104
    14.0400       112
    14.0600       134
    14.0800       128
    14.1000       120
    14.1200       106
    14.1400       128
    14.1600       116
    14.1800       126
    14.2000       114
    14.2200       124
    14.2400       132
    14.2600       126
    14.2800       112
    14.3000       138
    14.3200       170
    14.3400       130
    14.3600       106
    14.3800       126
    14.4000       120
    14.4200       120
    14.4400       124
    14.4600       130
    14.4800       136
    14.5000       122
    14.5200       132
    14.5400       134
    14.5600       122
    14.5800       130
    14.6000       116
    14.6200       110
    14.6400       130
    14.6600       132
    14.6800       146
    14.7000       136
    14.7200       130
    14.7400       128
    14.7600       134
    14.7800       144
    14.8000       146
    14.8200       156
    14.8400       130
    14.8600       128
    14.8800       134
    14.9000       132
    14.9200       144
    14.9400       130
    14.9600       126
    14.9800       150
    15.0000       134
    15.0200       132
    15.0400       150
    15.0600       140
    15.0800       162
    15.1000       112
    15.1200       150
    15.1400       160
    15.1600       158
    15.1800       172
    15.2000       132
    15.2200       160
    15.2400       158
    15.2600       134
    15.2800       166
    15.3000       138
    15.3200       142
    15.3400       158
    15.3600       144
    15.3800       166
    15.4000       160
    15.4200       148
    15.4400       170
    15.4600       132
    15.4800       146
    15.5000       150
    15.5200       154
    15.5400       144
    15.5600       144
    15.5800       158
    15.6000       150
    15.6200       150
    15.6400       134
    15.6600       132
    15.6800       156
    15.7000       152
    15.7200       150
    15.7400       158
    15.7600       146
    15.7800       156
    15.8000       168
    15.8200       162
    15.8400       160
    15.8600       160
    15.8800       172
    15.9000       148
    15.9200       158
    15.9400       164
    15.9600       174
    15.9800       180
    16.0000       148
    16.0200       158
    16.0400       178
    16.0600       176
    16.0800       136
    16.1000       148
    16.1200       156
    16.1400       154
    16.1600       172
    16.1800       148
    16.2000       146
    16.2200       166
    16.2400       176
    16.2600       190
    16.2800       168
    16.3000       160
    16.3200       164
    16.3400       160
    16.3600       168
    16.3800       150
    16.4000       162
    16.4200       154
    16.4400       134
    16.4600       152
    16.4800       160
    16.5000       168
    16.5200       170
    16.5400       170
    16.5600       180
    16.5800       148
    16.6000       186
    16.6200       180
    16.6400       178
    16.6600       166
    16.6800       156
    16.7000       170
    16.7200       150
    16.7400       126
    16.7600       166
    16.7800       144
    16.8000       174
    16.8200       146
    16.8400       138
    16.8600       146
    16.8800       164
    16.9000       156
    16.9200       166
    16.9400       156
    16.9600       170
    16.9800       176
    17.0000       160
    17.0200       158
    17.0400       170
    17.0600       158
    17.0800       192
    17.1000       162
    17.1200       164
    17.1400       164
    17.1600       148
    17.1800       158
    17.2000       150
    17.2200       162
    17.2400       166
    17.2600       160
    17.2800       160
    17.3000       156
    17.3200       172
    17.3400       158
    17.3600       166
    17.3800       156
    17.4000       158
    17.4200       154
    17.4400       160
    17.4600       194
    17.4800       154
    17.5000       152
    17.5200       170
    17.5400       172
    17.5600       180
    17.5800       168
    17.6000       164
    17.6200       160
    17.6400       194
    17.6600       166
    17.6800       182
    17.7000       170
    17.7200       162
    17.7400       174
    17.7600       152
    17.7800       162
    17.8000       162
    17.8200       146
    17.8400       148
    17.8600       168
    17.8800       178
    17.9000       158
    17.9200       168
    17.9400       144
    17.9600       164
    17.9800       174
    18.0000       134
    18.0200       128
    18.0400       158
    18.0600       168
    18.0800       136
    18.1000       176
    18.1200       160
    18.1400       172
    18.1600       144
    18.1800       154
    18.2000       162
    18.2200       166
    18.2400       140
    18.2600       152
    18.2800       154
    18.3000       158
    18.3200       176
    18.3400       150
    18.3600       162
    18.3800       136
    18.4000       184
    18.4200       168
    18.4400       154
    18.4600       138
    18.4800       172
    18.5000       164
    18.5200       166
    18.5400       164
    18.5600       154
    18.5800       166
    18.6000       156
    18.6200       160
    18.6400       138
    18.6600       146
    18.6800       158
    18.7000       180
    18.7200       166
    18.7400       162
    18.7600       126
    18.7800       140
    18.8000       178
    18.8200       166
    18.8400       146
    18.8600       136
    18.8800       156
    18.9000       154
    18.9200       168
    18.9400       168
    18.9600       166
    18.9800       166
    19.0000       176
    19.0200       160
    19.0400       156
    19.0600       162
    19.0800       160
    19.1000       162
    19.1200       136
    19.1400       164
    19.1600       146
    19.1800       138
    19.2000       144
    19.2200       178
    19.2400       178
    19.2600       178
    19.2800       164
    19.3000       168
    19.3200       164
    19.3400       154
    19.3600       176
    19.3800       150
    19.4000       160
    19.4200       160
    19.4400       134
    19.4600       178
    19.4800       158
    19.5000       156
    19.5200       192
    19.5400       180
    19.5600       182
    19.5800       192
    19.6000       156
    19.6200       164
    19.6400       182
    19.6600       192
    19.6800       186
    19.7000       188
    19.7200       162
    19.7400       178
    19.7600       198
    19.7800       188
    19.8000       202
    19.8200       180
    19.8400       198
    19.8600       168
    19.8800       166
    19.9000       178
    19.9200       186
    19.9400       174
    19.9600       200
    19.9800       186
    20.0000       206
    20.0200       204
    20.0400       202
    20.0600       186
    20.0800       178
    20.1000       170
    20.1200       196
    20.1400       216
    20.1600       180
    20.1800       200
    20.2000       202
    20.2200       182
    20.2400       188
    20.2600       188
    20.2800       204
    20.3000       200
    20.3200       224
    20.3400       184
    20.3600       204
    20.3800       184
    20.4000       196
    20.4200       212
    20.4400       212
    20.4600       190
    20.4800       216
    20.5000       212
    20.5200       206
    20.5400       196
    20.5600       188
    20.5800       178
    20.6000       210
    20.6200       198
    20.6400       218
    20.6600       214
    20.6800       224
    20.7000       238
    20.7200       222
    20.7400       218
    20.7600       220
    20.7800       214
    20.8000       224
    20.8200       214
    20.8400       222
    20.8600       206
    20.8800       174
    20.9000       248
    20.9200       234
    20.9400       220
    20.9600       222
    20.9800       262
    21.0000       246
    21.0200       240
    21.0400       250
    21.0600       220
    21.0800       226
    21.1000       220
    21.1200       252
    21.1400       210
    21.1600       242
    21.1800       236
    21.2000       258
    21.2200       262
    21.2400       232
    21.2600       244
    21.2800       270
    21.3000       262
    21.3200       258
    21.3400       256
    21.3600       260
    21.3800       284
    21.4000       244
    21.4200       250
    21.4400       268
    21.4600       282
    21.4800       264
    21.5000       278
    21.5200       266
    21.5400       274
    21.5600       264
    21.5800       246
    21.6000       312
    21.6200       264
    21.6400       232
    21.6600       260
    21.6800       254
    21.7000       288
    21.7200       244
    21.7400       260
    21.7600       262
    21.7800       282
    21.8000       268
    21.8200       274
    21.8400       284
    21.8600       256
    21.8800       284
    21.9000       304
    21.9200       254
    21.9400       274
    21.9600       298
    21.9800       308
    22.0000       276
    22.0200       262
    22.0400       274
    22.0600       284
    22.0800       290
    22.1000       256
    22.1200       292
    22.1400       312
    22.1600       254
    22.1800       274
    22.2000       304
    22.2200       264
    22.2400       264
    22.2600       302
    22.2800       260
    22.3000       264
    22.3200       276
    22.3400       284
    22.3600       278
    22.3800       292
    22.4000       284
    22.4200       306
    22.4400       292
    22.4600       294
    22.4800       278
    22.5000       290
    22.5200       321
    22.5400       340
    22.5600       280
    22.5800       274
    22.6000       278
    22.6200       286
    22.6400       298
    22.6600       284
    22.6800       280
    22.7000       300
    22.7200       282
    22.7400       258
    22.7600       292
    22.7800       288
    22.8000       258
    22.8200       266
    22.8400       284
    22.8600       250
    22.8800       276
    22.9000       284
    22.9200       272
    22.9400       226
    22.9600       272
    22.9800       272
    23.0000       246
    23.0200       246
    23.0400       264
    23.0600       238
    23.0800       278
    23.1000       254
    23.1200       258
    23.1400       268
    23.1600       230
    23.1800       234
    23.2000       220
    23.2200       262
    23.2400       256
    23.2600       236
    23.2800       222
    23.3000       246
    23.3200       238
    23.3400       254
    23.3600       236
    23.3800       244
    23.4000       216
    23.4200       246
    23.4400       240
    23.4600       244
    23.4800       198
    23.5000       202
    23.5200       218
    23.5400       224
    23.5600       242
    23.5800       204
    23.6000       196
    23.6200       198
    23.6400       224
    23.6600       210
    23.6800       244
    23.7000       216
    23.7200       230
    23.7400       190
    23.7600       192
    23.7800       204
    23.8000       182
    23.8200       186
    23.8400       182
    23.8600       202
    23.8800       194
    23.9000       200
    23.9200       186
    23.9400       194
    23.9600       176
    23.9800       174
    24.0000       200
    24.0200       180
    24.0400       180
    24.0600       188
    24.0800       166
    24.1000       164
    24.1200       150
    24.1400       190
    24.1600       154
    24.1800       184
    24.2000       180
    24.2200       158
    24.2400       154
    24.2600       172
    24.2800       148
    24.3000       190
    24.3200       164
    24.3400       176
    24.3600       156
    24.3800       152
    24.4000       174
    24.4200       142
    24.4400       152
    24.4600       148
    24.4800       146
    24.5000       144
    24.5200       154
    24.5400       162
    24.5600       168
    24.5800       152
    24.6000       148
    24.6200       150
    24.6400       124
    24.6600       156
    24.6800       180
    24.7000       162
    24.7200       142
    24.7400       144
    24.7600       112
    24.7800       158
    24.8000       132
    24.8200       124
    24.8400       146
    24.8600       136
    24.8800       140
    24.9000       132
    24.9200       146
    24.9400       122
    24.9600       140
    24.9800       128
    25.0000       128
    25.0200       132
    25.0400       126
    25.0600       130
    25.0800       128
    25.1000       136
    25.1200       116
    25.1400       110
    25.1600       134
    25.1800       112
    25.2000       152
    25.2200       108
    25.2400       112
    25.2600       106
    25.2800       122
    25.3000       122
    25.3200       120
    25.3400       126
    25.3600       144
    25.3800       138
    25.4000       108
    25.4200       122
    25.4400       130
    25.4600       138
    25.4800       148
    25.5000       100
    25.5200       128
    25.5400       136
    25.5600       120
    25.5800       124
    25.6000       104
    25.6200       126
    25.6400       126
    25.6600       116
    25.6800       138
    25.7000       118
    25.7200       124
    25.7400       122
    25.7600       118
    25.7800       116
    25.8000       128
    25.8200       108
    25.8400       110
    25.8600       112
    25.8800       122
    25.9000       130
    25.9200       116
    25.9400       124
    25.9600       126
    25.9800       120
    26.0000       102
    26.0200       114
    26.0400        92
    26.0600       130
    26.0800       106
    26.1000       118
    26.1200       108
    26.1400       114
    26.1600        92
    26.1800       102
    26.2000       120
    26.2200       106
    26.2400       114
    26.2600       118
    26.2800        88
    26.3000        84
    26.3200       122
    26.3400       110
    26.3600       100
    26.3800       118
    26.4000        98
    26.4200       120
    26.4400       106
    26.4600       106
    26.4800       118
    26.5000        96
    26.5200       114
    26.5400       104
    26.5600       106
    26.5800        86
    26.6000       112
    26.6200       100
    26.6400        92
    26.6600       106
    26.6800       114
    26.7000       104
    26.7200       108
    26.7400       104
    26.7600        98
    26.7800       100
    26.8000       112
    26.8200       108
    26.8400        96
    26.8600       110
    26.8800       102
    26.9000       106
    26.9200        82
    26.9400        94
    26.9600       114
    26.9800       100
    27.0000        96
    27.0200       110
    27.0400        98
    27.0600       124
    27.0800       104
    27.1000        96
    27.1200        80
    27.1400       118
    27.1600        88
    27.1800        84
    27.2000        82
    27.2200        82
    27.2400        92
    27.2600        90
    27.2800       108
    27.3000        94
    27.3200       120
    27.3400        90
    27.3600        96
    27.3800       106
    27.4000       112
    27.4200        96
    27.4400        94
    27.4600       102
    27.4800        96
    27.5000       102
    27.5200        98
    27.5400        96
    27.5600        98
    27.5800        96
    27.6000        84
    27.6200        74
    27.6400        90
    27.6600       110
    27.6800        94
    27.7000        90
    27.7200        92
    27.7400        94
    27.7600        92
    27.7800       104
    27.8000       100
    27.8200        92
    27.8400        86
    27.8600       106
    27.8800       100
    27.9000        98
    27.9200        84
    27.9400       100
    27.9600       106
    27.9800       102
    28.0000        92
    28.0200        96
    28.0400        90
    28.0600       108
    28.0800       102
    28.1000        92
    28.1200        80
    28.1400        74
    28.1600        92
    28.1800        92
    28.2000        94
    28.2200        88
    28.2400        94
    28.2600        86
    28.2800        96
    28.3000        94
    28.3200        70
    28.3400        86
    28.3600        92
    28.3800       114
    28.4000        82
    28.4200        96
    28.4400        76
    28.4600        76
    28.4800        84
    28.5000        86
    28.5200        88
    28.5400        74
    28.5600        96
    28.5800       114
    28.6000        86
    28.6200        84
    28.6400        98
    28.6600        86
    28.6800        90
    28.7000        90
    28.7200        90
    28.7400        92
    28.7600        86
    28.7800       104
    28.8000        86
    28.8200        98
    28.8400        86
    28.8600        96
    28.8800        76
    28.9000        88
    28.9200        78
    28.9400       104
    28.9600        74
    28.9800        96
    29.0000        92
    29.0200        92
    29.0400        92
    29.0600       100
    29.0800        96
    29.1000        92
    29.1200        92
    29.1400        74
    29.1600        96
    29.1800        84
    29.2000        84
    29.2200        80
    29.2400        94
    29.2600        88
    29.2800        94
    29.3000        92
    29.3200        96
    29.3400        88
    29.3600        94
    29.3800       118
    29.4000        78
    29.4200        88
    29.4400        76
    29.4600        92
    29.4800        92
    29.5000        92
    29.5200       114
    29.5400        96
    29.5600        82
    29.5800        94
    29.6000        86
    29.6200        86
    29.6400        80
    29.6600        88
    29.6800        90
    29.7000        98
    29.7200        68
    29.7400        88
    29.7600        82
    29.7800        88
    29.8000        94
    29.8200        70
    29.8400        94
    29.8600        86
    29.8800        96
    29.9000        76
    29.9200        86
    29.9400        82
    29.9600       102
    29.9800        92
    30.0000        96
    30.0200        76
    30.0400        84
    30.0600        84
    30.0800        70
    30.1000        88
    30.1200        90
    30.1400        84
    30.1600        88
    30.1800        92
    30.2000        72
    30.2200        82
    30.2400        90
    30.2600        84
    30.2800        82
    30.3000        82
    30.3200        80
    30.3400        96
    30.3600        84
    30.3800        96
    30.4000        76
    30.4200        78
    30.4400        86
    30.4600        86
    30.4800        74
    30.5000        82
    30.5200        80
    30.5400        74
    30.5600        98
    30.5800        92
    30.6000        82
    30.6200        76
    30.6400        78
    30.6600        82
    30.6800       100
    30.7000        88
    30.7200        92
    30.7400        74
    30.7600        80
    30.7800        80
    30.8000        82
    30.8200        78
    30.8400        88
    30.8600        86
    30.8800        80
    30.9000       102
    30.9200        74
    30.9400        94
    30.9600        78
    30.9800        92
    31.0000        82
    31.0200        74
    31.0400        94
    31.0600        74
    31.0800        94
    31.1000        80
    31.1200        72
    31.1400        92
    31.1600        64
    31.1800        94
    31.2000        86
    31.2200       102
    31.2400       110
    31.2600        84
    31.2800       102
    31.3000        84
    31.3200        80
    31.3400        78
    31.3600        90
    31.3800        78
    31.4000        80
    31.4200        74
    31.4400        72
    31.4600        80
    31.4800        80
    31.5000        76
    31.5200        80
    31.5400        74
    31.5600        80
    31.5800        78
    31.6000        84
    31.6200        84
    31.6400        80
    31.6600        88
    31.6800        84
    31.7000        76
    31.7200        74
    31.7400        82
    31.7600        94
    31.7800        82
    31.8000        70
    31.8200        80
    31.8400        84
    31.8600        84
    31.8800        76
    31.9000        70
    31.9200        80
    31.9400        70
    31.9600        84
    31.9800        90
    32.0000        70
    32.0200        82
    32.0400        78
    32.0600        84
    32.0800        80
    32.1000        80
    32.1200        70
    32.1400        72
    32.1600        78
    32.1800        98
    32.2000        50
    32.2200        98
    32.2400        90
    32.2600        64
    32.2800        64
    32.3000        80
    32.3200        72
    32.3400        62
    32.3600        78
    32.3800        74
    32.4000        76
    32.4200        78
    32.4400        78
    32.4600        84
    32.4800        78
    32.5000        84
    32.5200        68
    32.5400        74
    32.5600        92
    32.5800        76
    32.6000        94
    32.6200        76
    32.6400        72
    32.6600        84
    32.6800        80
    32.7000        80
    32.7200        74
    32.7400        64
    32.7600        88
    32.7800        94
    32.8000        80
    32.8200        74
    32.8400        76
    32.8600       100
    32.8800        80
    32.9000        62
    32.9200        84
    32.9400        72
    32.9600        72
    32.9800        74
    33.0000        84
    33.0200        84
    33.0400        72
    33.0600        84
    33.0800        74
    33.1000        64
    33.1200        66
    33.1400        88
    33.1600        60
    33.1800        74
    33.2000        92
    33.2200        84
    33.2400        78
    33.2600        92
    33.2800        90
    33.3000        68
    33.3200        80
    33.3400        76
    33.3600        78
    33.3800        74
    33.4000        80
    33.4200        76
    33.4400        74
    33.4600        84
    33.4800        84
    33.5000        78
    33.5200       100
    33.5400        78
    33.5600        80
    33.5800        84
    33.6000        76
    33.6200        88
    33.6400        84
    33.6600        84
    33.6800        80
    33.7000        92
    33.7200        72
    33.7400       100
    33.7600        78
    33.7800        84
    33.8000        84
    33.8200        78
    33.8400        86
    33.8600        90
    33.8800        98
    33.9000        86
    33.9200        72
    33.9400        78
    33.9600        92
    33.9800        86
    34.0000        88
    34.0200        90
    34.0400        80
    34.0600        92
    34.0800        90
    34.1000        94
    34.1200        78
    34.1400        72
    34.1600        96
    34.1800        98
    34.2000        90
    34.2200        88
    34.2400       108
    34.2600        88
    34.2800        88
    34.3000        78
    34.3200       120
    34.3400        84
    34.3600        92
    34.3800        84
    34.4000        86
    34.4200       100
    34.4400        84
    34.4600        94
    34.4800        92
    34.5000        96
    34.5200       106
    34.5400        84
    34.5600        92
    34.5800       104
    34.6000        92
    34.6200        84
    34.6400        92
    34.6600        88
    34.6800       122
    34.7000        76
    34.7200        78
    34.7400        82
    34.7600       104
    34.7800        92
    34.8000        86
    34.8200       110
    34.8400        92
    34.8600        98
    34.8800        88
    34.9000       104
    34.9200        90
    34.9400        96
    34.9600       114
    34.9800        92
    35.0000       102
    35.0200        90
    35.0400        80
    35.0600        90
    35.0800       100
    35.1000       116
    35.1200        88
    35.1400       102
    35.1600        92
    35.1800        94
    35.2000        76
    35.2200        78
    35.2400        82
    35.2600        86
    35.2800        82
    35.3000        92
    35.3200        88
    35.3400        96
    35.3600        82
    35.3800        88
    35.4000        72
    35.4200        72
    35.4400        80
    35.4600        88
    35.4800        90
    35.5000        74
    35.5200        82
    35.5400        88
    35.5600        88
    35.5800        82
    35.6000        96
    35.6200        96
    35.6400        98
    35.6600        84
    35.6800        78
    35.7000        72
    35.7200        92
    35.7400        82
    35.7600        72
    35.7800        84
    35.8000        96
    35.8200        70
    35.8400        80
    35.8600        80
    35.8800        80
    35.9000        68
    35.9200        76
    35.9400        70
    35.9600        84
    35.9800        92
    36.0000        68
    36.0200        64
    36.0400        76
    36.0600        98
    36.0800        68
    36.1000        68
    36.1200        82
    36.1400        66
    36.1600        76
    36.1800        80
    36.2000        68
    36.2200        78
    36.2400        72
    36.2600        96
    36.2800        76
    36.3000        74
    36.3200        82
    36.3400        84
    36.3600        70
    36.3800        78
    36.4000        84
    36.4200        90
    36.4400        90
    36.4600        78
    36.4800        86
    36.5000        62
    36.5200        82
    36.5400        96
    36.5600        68
    36.5800        78
    36.6000        80
    36.6200        90
    36.6400        76
    36.6600        82
    36.6800        88
    36.7000        74
    36.7200       104
    36.7400        84
    36.7600        70
    36.7800        84
    36.8000        86
    36.8200        68
    36.8400        80
    36.8600        68
    36.8800        66
    36.9000        70
    36.9200        84
    36.9400        68
    36.9600        76
    36.9800        92
    37.0000        70
    37.0200        82
    37.0400        66
    37.0600        92
    37.0800        84
    37.1000        74
    37.1200        70
    37.1400        82
    37.1600        64
    37.1800        74
    37.2000        94
    37.2200        80
    37.2400        72
    37.2600        78
    37.2800        58
    37.3000        74
    37.3200        72
    37.3400        74
    37.3600        72
    37.3800        66
    37.4000        80
    37.4200        60
    37.4400        76
    37.4600        78
    37.4800        78
    37.5000        80
    37.5200        74
    37.5400        66
    37.5600        86
    37.5800        66
    37.6000        78
    37.6200        90
    37.6400        84
    37.6600        74
    37.6800        60
    37.7000        80
    37.7200        66
    37.7400        76
    37.7600        62
    37.7800        74
    37.8000        72
    37.8200        98
    37.8400        88
    37.8600        98
    37.8800       108
    37.9000       122
    37.9200       128
    37.9400       142
    37.9600       146
    37.9800       142
    38.0000       132
    38.0200       122
    38.0400       114
    38.0600       126
    38.0800       124
    38.1000        90
    38.1200       122
    38.1400        70
    38.1600        80
    38.1800        92
    38.2000        86
    38.2200        78
    38.2400        62
    38.2600        78
    38.2800        70
    38.3000        80
    38.3200        80
    38.3400        86
    38.3600        80
    38.3800        90
    38.4000        94
    38.4200        78
    38.4400       100
    38.4600        86
    38.4800        74
    38.5000        78
    38.5200       102
    38.5400        92
    38.5600        80
    38.5800        82
    38.6000        70
    38.6200        84
    38.6400        76
    38.6600        70
    38.6800        56
    38.7000        72
    38.7200        74
    38.7400        84
    38.7600        70
    38.7800        76
    38.8000        68
    38.8200        70
    38.8400        90
    38.8600        68
    38.8800        64
    38.9000        92
    38.9200        56
    38.9400        86
    38.9600        88
    38.9800        74
    39.0000        58
    39.0200        56
    39.0400        74
    39.0600        70
    39.0800        68
    39.1000        72
    39.1200        66
    39.1400        72
    39.1600        68
    39.1800        62
    39.2000        54
    39.2200        80
    39.2400        62
    39.2600        58
    39.2800        70
    39.3000        56
    39.3200        62
    39.3400        66
    39.3600        86
    39.3800        76
    39.4000        60
    39.4200        72
    39.4400        72
    39.4600        78
    39.4800        68
    39.5000        74
    39.5200        72
    39.5400        76
    39.5600        70
    39.5800        84
    39.6000        56
    39.6200        84
    39.6400        62
    39.6600        86
    39.6800        62
    39.7000        68
    39.7200        72
    39.7400        76
    39.7600        60
    39.7800        72
    39.8000        54
    39.8200        60
    39.8400        74
    39.8600        84
    39.8800        70
    39.9000        66
    39.9200        68
    39.9400        60
    39.9600        58
    39.9800        66
    40.0000        70
    40.0200        74
    40.0400        62
    40.0600        68
    40.0800        64
    40.1000        60
    40.1200        52
    40.1400        60
    40.1600        54
    40.1800        80
    40.2000        72
    40.2200        82
    40.2400        70
    40.2600        64
    40.2800        72
    40.3000        70
    40.3200        86
    40.3400        74
    40.3600        66
    40.3800        66
    40.4000        60
    40.4200        70
    40.4400        62
    40.4600        66
    40.4800        78
    40.5000        62
    40.5200        64
    40.5400        74
    40.5600        48
    40.5800        64
    40.6000        72
    40.6200        66
    40.6400        64
    40.6600        64
    40.6800        58
    40.7000        74
    40.7200        68
    40.7400        70
    40.7600        62
    40.7800        74
    40.8000        72
    40.8200        66
    40.8400        56
    40.8600        70
    40.8800        84
    40.9000        72
    40.9200        64
    40.9400        86
    40.9600        86
    40.9800        66
    41.0000        64
    41.0200        68
    41.0400        62
    41.0600        78
    41.0800        76
    41.1000        74
    41.1200        62
    41.1400        66
    41.1600        82
    41.1800        70
    41.2000        62
    41.2200        52
    41.2400        84
    41.2600        64
    41.2800        64
    41.3000       100
    41.3200        58
    41.3400        60
    41.3600        66
    41.3800        68
    41.4000        66
    41.4200        70
    41.4400        82
    41.4600        64
    41.4800        72
    41.5000        66
    41.5200        70
    41.5400        68
    41.5600        64
    41.5800        62
    41.6000        74
    41.6200        66
    41.6400        84
    41.6600        58
    41.6800        64
    41.7000        62
    41.7200        60
    41.7400        58
    41.7600        60
    41.7800        66
    41.8000        54
    41.8200        64
    41.8400        70
    41.8600        64
    41.8800        70
    41.9000        84
    41.9200        56
    41.9400        72
    41.9600        56
    41.9800        66
    42.0000        66
    42.0200        82
    42.0400        72
    42.0600        74
    42.0800        62
    42.1000        76
    42.1200        58
    42.1400        58
    42.1600        70
    42.1800        64
    42.2000        56
    42.2200        72
    42.2400        54
    42.2600        68
    42.2800        50
    42.3000        80
    42.3200        76
    42.3400        66
    42.3600        66
    42.3800        58
    42.4000        46
    42.4200        56
    42.4400        68
    42.4600        66
    42.4800        74
    42.5000        78
    42.5200        82
    42.5400        66
    42.5600        58
    42.5800        60
    42.6000        52
    42.6200        62
    42.6400        74
    42.6600        60
    42.6800        60
    42.7000        78
    42.7200        58
    42.7400        64
    42.7600        82
    42.7800        60
    42.8000        86
    42.8200        48
    42.8400        78
    42.8600        68
    42.8800        86
    42.9000        80
    42.9200        68
    42.9400        50
    42.9600        64
    42.9800        74
    43.0000        66
    43.0200        60
    43.0400        68
    43.0600        72
    43.0800        68
    43.1000        76
    43.1200        62
    43.1400        62
    43.1600        68
    43.1800        60
    43.2000        72
    43.2200        64
    43.2400        82
    43.2600        64
    43.2800        74
    43.3000        60
    43.3200        70
    43.3400        66
    43.3600        68
    43.3800        60
    43.4000        78
    43.4200        58
    43.4400        54
    43.4600        58
    43.4800        90
    43.5000        56
    43.5200        58
    43.5400        58
    43.5600        78
    43.5800        68
    43.6000        72
    43.6200        68
    43.6400        76
    43.6600        66
    43.6800        82
    43.7000        70
    43.7200        76
    43.7400        52
    43.7600        62
    43.7800        82
    43.8000        74
    43.8200        64
    43.8400        78
    43.8600        66
    43.8800        54
    43.9000        58
    43.9200        76
    43.9400        78
    43.9600        64
    43.9800        76
    44.0000        62
    44.0200        52
    44.0400        66
    44.0600        82
    44.0800        78
    44.1000        66
    44.1200        80
    44.1400        84
    44.1600        78
    44.1800        78
    44.2000        94
    44.2200       108
    44.2400       124
    44.2600       114
    44.2800        94
    44.3000        86
    44.3200        98
    44.3400        90
    44.3600        84
    44.3800       100
    44.4000        72
    44.4200        64
    44.4400        74
    44.4600        78
    44.4800        68
    44.5000        84
    44.5200        72
    44.5400        86
    44.5600        64
    44.5800        68
    44.6000        70
    44.6200        76
    44.6400        70
    44.6600        70
    44.6800        76
    44.7000        86
    44.7200        76
    44.7400        78
    44.7600        58
    44.7800        70
    44.8000        78
    44.8200        52
    44.8400        44
    44.8600        60
    44.8800        78
    44.9000        68
    44.9200        58
    44.9400        56
    44.9600        66
    44.9800        88
    45.0000        60
    45.0200        52
    45.0400        58
    45.0600        58
    45.0800        62
    45.1000        58
    45.1200        74
    45.1400        48
    45.1600        66
    45.1800        72
    45.2000        62
    45.2200        62
    45.2400        74
    45.2600        66
    45.2800        54
    45.3000        66
    45.3200        60
    45.3400        72
    45.3600        60
    45.3800        68
    45.4000        62
    45.4200        70
    45.4400        62
    45.4600        56
    45.4800        72
    45.5000        70
    45.5200        56
    45.5400        68
    45.5600        58
    45.5800        70
    45.6000        58
    45.6200        58
    45.6400        58
    45.6600        60
    45.6800        64
    45.7000        60
    45.7200        60
    45.7400        66
    45.7600        62
    45.7800        54
    45.8000        56
    45.8200        56
    45.8400        58
    45.8600        60
    45.8800        66
    45.9000        62
    45.9200        64
    45.9400        80
    45.9600        44
    45.9800        50
    46.0000        62
    46.0200        54
    46.0400        54
    46.0600        58
    46.0800        74
    46.1000        60
    46.1200        64
    46.1400        50
    46.1600        74
    46.1800        58
    46.2000        64
    46.2200        58
    46.2400        58
    46.2600        46
    46.2800        62
    46.3000        68
    46.3200        66
    46.3400        56
    46.3600        56
    46.3800        64
    46.4000        62
    46.4200        58
    46.4400        54
    46.4600        50
    46.4800        42
    46.5000        52
    46.5200        60
    46.5400        64
    46.5600        58
    46.5800        62
    46.6000        54
    46.6200        58
    46.6400        60
    46.6600        60
    46.6800        46
    46.7000        58
    46.7200        56
    46.7400        50
    46.7600        68
    46.7800        62
    46.8000        58
    46.8200        48
    46.8400        50
    46.8600        44
    46.8800        52
    46.9000        46
    46.9200        56
    46.9400        58
    46.9600        66
    46.9800        54
    47.0000        46
    47.0200        60
    47.0400        68
    47.0600        66
    47.0800        58
    47.1000        72
    47.1200        52
    47.1400        56
    47.1600        68
    47.1800        42
    47.2000        52
    47.2200        58
    47.2400        60
    47.2600        42
    47.2800        56
    47.3000        50
    47.3200        48
    47.3400        68
    47.3600        58
    47.3800        58
    47.4000        64
    47.4200        52
    47.4400        70
    47.4600        62
    47.4800        54
    47.5000        54
    47.5200        56
    47.5400        76
    47.5600        72
    47.5800        68
    47.6000        48
    47.6200        52
    47.6400        60
    47.6600        58
    47.6800        56
    47.7000        66
    47.7200        46
    47.7400        56
    47.7600        62
    47.7800        60
    47.8000        52
    47.8200        64
    47.8400        64
    47.8600        64
    47.8800        50
    47.9000        56
    47.9200        66
    47.9400        58
    47.9600        54
    47.9800        50
    48.0000        48
    48.0200        52
    48.0400        48
    48.0600        46
    48.0800        70
    48.1000        62
    48.1200        72
    48.1400        60
    48.1600        54
    48.1800        68
    48.2000        62
    48.2200        54
    48.2400        50
    48.2600        52
    48.2800        62
    48.3000        70
    48.3200        52
    48.3400        54
    48.3600        56
    48.3800        58
    48.4000        48
    48.4200        50
    48.4400        52
    48.4600        58
    48.4800        54
    48.5000        70
    48.5200        58
    48.5400        50
    48.5600        64
    48.5800        58
    48.6000        52
    48.6200        48
    48.6400        58
    48.6600        58
    48.6800        58
    48.7000        58
    48.7200        56
    48.7400        48
    48.7600        52
    48.7800        38
    48.8000        50
    48.8200        48
    48.8400        50
    48.8600        48
    48.8800        46
    48.9000        60
    48.9200        54
    48.9400        52
    48.9600        50
    48.9800        46
    49.0000        58
    49.0200        56
    49.0400        50
    49.0600        32
    49.0800        44
    49.1000        48
    49.1200        48
    49.1400        50
    49.1600        48
    49.1800        52
    49.2000        60
    49.2200        50
    49.2400        56
    49.2600        50
    49.2800        60
    49.3000        56
    49.3200        48
    49.3400        66
    49.3600        48
    49.3800        54
    49.4000        50
    49.4200        58
    49.4400        46
    49.4600        52
    49.4800        48
    49.5000        46
    49.5200        48
    49.5400        58
    49.5600        50
    49.5800        46
    49.6000        58
    49.6200        48
    49.6400        50
    49.6600        50
    49.6800        56
    49.7000        52
    49.7200        56
    49.7400        58
    49.7600        44
    49.7800        54
    49.8000        46
    49.8200        52
    49.8400        56
    49.8600        66
    49.8800        60
    49.9000        44
    49.9200        56
    49.9400        52
    49.9600        44
    49.9800        52
    50.0000        44
    50.0200        50
    50.0400        52
    50.0600        40
    50.0800        52
    50.1000        32
    50.1200        56
    50.1400        42
    50.1600        58
    50.1800        46
    50.2000        40
    50.2200        40
    50.2400        44
    50.2600        40
    50.2800        48
    50.3000        40
    50.3200        38
    50.3400        48
    50.3600        50
    50.3800        54
    50.4000        36
    50.4200        42
    50.4400        40
    50.4600        58
    50.4800        54
    50.5000        46
    50.5200        62
    50.5400        54
    50.5600        48
    50.5800        38
    50.6000        64
    50.6200        38
    50.6400        46
    50.6600        54
    50.6800        46
    50.7000        60
    50.7200        44
    50.7400        56
    50.7600        52
    50.7800        48
    50.8000        42
    50.8200        44
    50.8400        40
    50.8600        42
    50.8800        48
    50.9000        40
    50.9200        44
    50.9400        60
    50.9600        48
    50.9800        46
    51.0000        42
    51.0200        50
    51.0400        42
    51.0600        52
    51.0800        42
    51.1000        34
    51.1200        42
    51.1400        46
    51.1600        50
    51.1800        36
    51.2000        50
    51.2200        54
    51.2400        44
    51.2600        52
    51.2800        34
    51.3000        44
    51.3200        44
    51.3400        60
    51.3600        32
    51.3800        38
    51.4000        48
    51.4200        38
    51.4400        50
    51.4600        54
    51.4800        46
    51.5000        42
    51.5200        40
    51.5400        44
    51.5600        58
    51.5800        48
    51.6000        56
    51.6200        44
    51.6400        50
    51.6600        38
    51.6800        54
    51.7000        40
    51.7200        48
    51.7400        38
    51.7600        30
    51.7800        50
    51.8000        50
    51.8200        42
    51.8400        38
    51.8600        46
    51.8800        44
    51.9000        36
    51.9200        44
    51.9400        50
    51.9600        48
    51.9800        50
    52.0000        38
    52.0200        38
    52.0400        48
    52.0600        36
    52.0800        40
    52.1000        58
    52.1200        42
    52.1400        54
    52.1600        48
    52.1800        36
    52.2000        40
    52.2200        50
    52.2400        52
    52.2600        40
    52.2800        34
    52.3000        50
    52.3200        44
    52.3400        40
    52.3600        34
    52.3800        48
    52.4000        38
    52.4200        46
    52.4400        38
    52.4600        40
    52.4800        46
    52.5000        38
    52.5200        30
    52.5400        38
    52.5600        40
    52.5800        46
    52.6000        44
    52.6200        56
    52.6400        38
    52.6600        42
    52.6800        54
    52.7000        60
    52.7200        54
    52.7400        44
    52.7600        40
    52.7800        48
    52.8000        42
    52.8200        60
    52.8400        50
    52.8600        48
    52.8800        48
    52.9000        48
    52.9200        38
    52.9400        52
    52.9600        40
    52.9800        54
    53.0000        34
    53.0200        42
    53.0400        42
    53.0600        40
    53.0800        40
    53.1000        46
    53.1200        30
    53.1400        30
    53.1600        32
    53.1800        42
    53.2000        36
    53.2200        52
    53.2400        44
    53.2600        42
    53.2800        44
    53.3000        40
    53.3200        50
    53.3400        36
    53.3600        40
    53.3800        34
    53.4000        40
    53.4200        32
    53.4400        46
    53.4600        54
    53.4800        38
    53.5000        32
    53.5200        34
    53.5400        38
    53.5600        36
    53.5800        44
    53.6000        46
    53.6200        48
    53.6400        44
    53.6600        42
    53.6800        54
    53.7000        30
    53.7200        52
    53.7400        34
    53.7600        46
    53.7800        38
    53.8000        42
    53.8200        38
    53.8400        40
    53.8600        36
    53.8800        42
    53.9000        46
    53.9200        32
    53.9400        40
    53.9600        46
    53.9800        42
    54.0000        36
    54.0200        38
    54.0400        34
    54.0600        48
    54.0800        46
    54.1000        38
    54.1200        42
    54.1400        46
    54.1600        42
    54.1800        40
    54.2000        34
    54.2200        42
    54.2400        40
    54.2600        26
    54.2800        48
    54.3000        36
    54.3200        40
    54.3400        44
    54.3600        30
    54.3800        44
    54.4000        52
    54.4200        54
    54.4400        36
    54.4600        36
    54.4800        34
    54.5000        42
    54.5200        32
    54.5400        42
    54.5600        40
    54.5800        44
    54.6000        42
    54.6200        44
    54.6400        48
    54.6600        36
    54.6800        40
    54.7000        32
    54.7200        32
    54.7400        44
    54.7600        44
    54.7800        38
    54.8000        44
    54.8200        36
    54.8400        32
    54.8600        40
    54.8800        38
    54.9000        38
    54.9200        28
    54.9400        40
    54.9600        52
    54.9800        48
    55.0000        32
    55.0200        44
    55.0400        50
    55.0600        52
    55.0800        38
    55.1000        38
    55.1200        40
    55.1400        34
    55.1600        34
    55.1800        34
    55.2000        34
    55.2200        42
    55.2400        34
    55.2600        46
    55.2800        42
    55.3000        38
    55.3200        46
    55.3400        42
    55.3600        34
    55.3800        42
    55.4000        58
    55.4200        30
    55.4400        38
    55.4600        42
    55.4800        46
    55.5000        38
    55.5200        38
    55.5400        38
    55.5600        40
    55.5800        52
    55.6000        32
    55.6200        34
    55.6400        34
    55.6600        44
    55.6800        30
    55.7000        34
    55.7200        38
    55.7400        40
    55.7600        36
    55.7800        36
    55.8000        40
    55.8200        36
    55.8400        50
    55.8600        32
    55.8800        38
    55.9000        28
    55.9200        42
    55.9400        34
    55.9600        38
    55.9800        36
    56.0000        28
    56.0200        42
    56.0400        38
    56.0600        46
    56.0800        48
    56.1000        38
    56.1200        42
    56.1400        40
    56.1600        36
    56.1800        30
    56.2000        42
    56.2200        50
    56.2400        38
    56.2600        38
    56.2800        28
    56.3000        34
    56.3200        42
    56.3400        50
    56.3600        34
    56.3800        34
    56.4000        40
    56.4200        32
    56.4400        34
    56.4600        36
    56.4800        34
    56.5000        40
    56.5200        34
    56.5400        24
    56.5600        26
    56.5800        38
    56.6000        34
    56.6200        32
    56.6400        26
    56.6600        42
    56.6800        36
    56.7000        32
    56.7200        44
    56.7400        40
    56.7600        36
    56.7800        26
    56.8000        32
    56.8200        46
    56.8400        32
    56.8600        28
    56.8800        40
    56.9000        30
    56.9200        34
    56.9400        34
    56.9600        38
    56.9800        32
    57.0000        40
    57.0200        38
    57.0400        46
    57.0600        30
    57.0800        42
    57.1000        36
    57.1200        40
    57.1400        32
    57.1600        28
    57.1800        34
    57.2000        34
    57.2200        34
    57.2400        38
    57.2600        30
    57.2800        44
    57.3000        34
    57.3200        34
    57.3400        34
    57.3600        40
    57.3800        44
    57.4000        34
    57.4200        44
    57.4400        36
    57.4600        32
    57.4800        40
    57.5000        42
    57.5200        34
    57.5400        42
    57.5600        30
    57.5800        30
    57.6000        48
    57.6200        36
    57.6400        32
    57.6600        30
    57.6800        26
    57.7000        30
    57.7200        36
    57.7400        32
    57.7600        38
    57.7800        36
    57.8000        36
    57.8200        48
    57.8400        36
    57.8600        28
    57.8800        44
    57.9000        32
    57.9200        26
    57.9400        32
    57.9600        34
    57.9800        42
    58.0000        36
    58.0200        24
    58.0400        40
    58.0600        34
    58.0800        30
    58.1000        48
    58.1200        26
    58.1400        32
    58.1600        34
    58.1800        32
    58.2000        30
    58.2200        42
    58.2400        32
    58.2600        44
    58.2800        46
    58.3000        44
    58.3200        26
    58.3400        28
    58.3600        38
    58.3800        28
    58.4000        38
    58.4200        26
    58.4400        44
    58.4600        34
    58.4800        34
    58.5000        48
    58.5200        32
    58.5400        30
    58.5600        32
    58.5800        36
    58.6000        16
    58.6200        26
    58.6400        40
    58.6600        38
    58.6800        38
    58.7000        30
    58.7200        36
    58.7400        42
    58.7600        28
    58.7800        34
    58.8000        36
    58.8200        28
    58.8400        28
    58.8600        38
    58.8800        32
    58.9000        28
    58.9200        34
    58.9400        40
    58.9600        34
    58.9800        32
    59.0000        28
    59.0200        30
    59.0400        36
    59.0600        34
    59.0800        28
    59.1000        40
    59.1200        38
    59.1400        38
    59.1600        24
    59.1800        44
    59.2000        30
    59.2200        36
    59.2400        26
    59.2600        36
    59.2800        30
    59.3000        24
    59.3200        34
    59.3400        34
    59.3600        32
    59.3800        38
    59.4000        24
    59.4200        32
    59.4400        30
    59.4600        38
    59.4800        28
    59.5000        26
    59.5200        36
    59.5400        32
    59.5600        30
    59.5800        28
    59.6000        40
    59.6200        32
    59.6400        24
    59.6600        38
    59.6800        26
    59.7000        28
    59.7200        40
    59.7400        30
    59.7600        44
    59.7800        22
    59.8000        32
    59.8200        30
    59.8400        48
    59.8600        34
    59.8800        40
    59.9000        36
    59.9200        28
    59.9400        40
    59.9600        36
    59.9800        30
    60.0000        32
